# Supplementary material for: Fully Open-Access Passive Dry Electrodes BIOADC: Open-Electroencephalography (EEG) Re-Invented
Source: Sensors (Basel). 2019 Feb 13;19(4):772. doi: 10.3390/s19040772 (PMC6413114; doi:10.3390/s19040772)
Supplement: Supplementary file 1 [file sensors-19-00772-s001.zip]

Archive with 13 entries (11 files):
- additional_material/BIOADC_Driver/
- additional_material/BIOADC_Driver/BiomedDriver.inf
- additional_material/BIOADC_Driver/mchpusb.cat
- additional_material/BIOADC_Driver/mchpusb.sys
- additional_material/BIOADC_Driver/mchpusb64.sys
- additional_material/BIOADC_firmware/
- additional_material/BIOADC_firmware/AcqBoard_08Chl.hex
- additional_material/BIOADC_firmware/AcqBoard_16Chl.hex
- additional_material/BIOADC_firmware/AcqBoard_24Chl.hex
- additional_material/BIOADC_firmware/AcqBoard_32Chl.hex
- additional_material/EEG-8chan_Altium_proj.zip
- additional_material/gerbers-BOM_analogue_board.zip
- additional_material/gerbers-BOM_BIOADC.zip
