# Supplementary material for: Fully Open-Access Passive Dry Electrodes BIOADC: Open-Electroencephalography (EEG) Re-Invented
Source: Sensors (Basel). 2019 Feb 13;19(4):772. doi: 10.3390/s19040772 (PMC6413114; doi:10.3390/s19040772)
Supplement: Supplementary file 1 [file sensors-19-00772-s001.zip › additional_material/BIOADC_Driver/BiomedDriver.inf]

; Installation file for Microchip's Custom USB Driver
; Copyright (C) 2007 by Microchip Technology, Inc.
; All rights reserved

[Version]
Signature=$Windows NT$
Class=CustomUSBDevices
ClassGuid={a503e2d3-a031-49dc-b684-c99085dbfe92}

Provider=%MFGNAME%
CatalogFile=%MFGFILENAME%.cat
DriverVer=12/19/2007,1.0.0.6

[Manufacturer]
%MFGNAME%=DeviceList,ntamd64

[DestinationDirs]
DefaultDestDir=12

[SourceDisksNames]
1=%INSTDISK%,,,

[ClassInstall32]
AddReg=ClassInstall_AddReg

[ClassInstall_AddReg]
HKR,,,,%DEVICEMANAGERCATEGORY%
HKR,,Icon,,"-20"


;------------------------------------------------------------------------------
;  Windows 2000/XP/Vista 32 Section
;------------------------------------------------------------------------------
[DriverInstall]
CopyFiles=DriverCopyFiles

[DriverCopyFiles]
%MFGFILENAME%.sys,,,2

[DriverInstall.Services]
AddService=MCHPUSB,2,DriverService

[DriverService]
ServiceType=1
StartType=3
ErrorControl=1
ServiceBinary=%12%\%MFGFILENAME%.sys


;------------------------------------------------------------------------------
;  Windows XP/Vista 64 Section
;------------------------------------------------------------------------------
[DriverInstall64]
CopyFiles=DriverCopyFiles64

[DriverCopyFiles64]
%MFGFILENAME%64.sys,,,2

[DriverInstall64.Services]
AddService=MCHPUSB,2,DriverService64

[DriverService64]
ServiceType=1
StartType=3
ErrorControl=1
ServiceBinary=%12%\%MFGFILENAME%64.sys


;------------------------------------------------------------------------------
;  Vendor and Product ID Definitions
;------------------------------------------------------------------------------
; When developing your custom USB device, the VID and PID used in the PC side
; application program and the firmware on the microcontroller must match.
; Modify the below line to use your VID and PID.  Use the format as shown below.
; Note: One INF file can be used for multiple devices with different VID and PIDs.
; For each supported device, append ",USB\VID_xxxx&PID_yyyy" to the end of the line.
;------------------------------------------------------------------------------
[DeviceList]
%DESCRIPTION%=DriverInstall, USB\VID_D5D4&PID_6001
 
[DeviceList.ntamd64]
%DESCRIPTION%=DriverInstall64, USB\VID_D5D4&PID_6001


;------------------------------------------------------------------------------
;  String Definitions
;------------------------------------------------------------------------------
;Modify these strings to customize your device
;------------------------------------------------------------------------------
[Strings]
DEVICEMANAGERCATEGORY="Biomedical USB Devices"
MFGFILENAME="mchpusb"
MFGNAME="Research"
INSTDISK="Biomedical Acquistion Board Installation Disc"
DESCRIPTION="Biomedical Acquistion Board"


;------------------------------------------------------------------------------
;  Source Files
;------------------------------------------------------------------------------
;The source file name prefixes need to be the same name as the string MFGFILENAME
;above
;------------------------------------------------------------------------------
[SourceDisksFiles]
mchpusb.sys=1
mchpusb64.sys=1
