# Supplementary material for: Fully Open-Access Passive Dry Electrodes BIOADC: Open-Electroencephalography (EEG) Re-Invented
Source: Sensors (Basel). 2019 Feb 13;19(4):772. doi: 10.3390/s19040772 (PMC6413114; doi:10.3390/s19040772)
Supplement: Supplementary file 1 [file sensors-19-00772-s001.zip › additional_material/BIOADC_firmware/AcqBoard_08Chl.hex]

:020000040000FA
:06000000E2EF1DF012000A
:020006001200E6
:08000800DACFE4FFE9CFE4FFC9
:10001000EACFE4FFE6527BC4CFFF7CC4CEFF9E90C4
:100020008A848A940E01015101E02ED1030E0E0143
:10003000085D13E1240E0E01005D04E10E01010EC6
:10004000016F22D10E01086B0E01065107E10E016E
:10005000800E026F040E036F06D0082B100E0E01E7
:100060000227000E032381A2FED7E0C0C9FFC7A06C
:10007000FED7C9CF7DF4E0C0C9FFC7A0FED7C9CF66
:100080007EF48A848A94030E0E01085D09E10E0154
:10009000002B230E0E01065D02E1066B01D0062B3C
:1000A00002CEE9FF03CEEAFF7EC4EFFF010E0E0190
:1000B000EA6A0225E96E0351EA227DC4EFFF81A2BC
:1000C000FED7E1C0C9FFC7A0FED7C9CF7DF4E1C00C
:1000D000C9FFC7A0FED7C9CF7EF48A848A94020ED6
:1000E0000E01EA6A0225E96E0351EA227EC4EFFF9F
:1000F000030EEA6A0225E96E0351EA227DC4EFFF8E
:1001000081A2FED7E2C0C9FFC7A0FED7C9CF7DF448
:10011000E2C0C9FFC7A0FED7C9CF7EF48A848A9403
:10012000040E0E01EA6A0225E96E0351EA227EC43A
:10013000EFFF050EEA6A0225E96E0351EA227DC44B
:10014000EFFF81A2FED7E3C0C9FFC7A0FED7C9CF8A
:100150007DF4E3C0C9FFC7A0FED7C9CF7EF48A846F
:100160008A94060E0E01EA6A0225E96E0351EA221C
:100170007EC4EFFF070EEA6A0225E96E0351EA2208
:100180007DC4EFFF81A2FED7E4C0C9FFC7A0FED7A0
:10019000C9CF7DF4E4C0C9FFC7A0FED7C9CF7EF4A4
:1001A0008A848A94080E0E01EA6A0225E96E0351D8
:1001B000EA227EC4EFFF090EEA6A0225E96E0351C6
:1001C000EA227DC4EFFF81A2FED7E5C0C9FFC7A028
:1001D000FED7C9CF7DF4E5C0C9FFC7A0FED7C9CF00
:1001E0007EF48A848A940A0E0E01EA6A0225E96E78
:1001F0000351EA227EC4EFFF0B0EEA6A0225E96E84
:100200000351EA227DC4EFFF81A2FED7E6C0C9FFF9
:10021000C7A0FED7C9CF7DF4E6C0C9FFC7A0FED7EF
:10022000C9CF7EF48A848A940C0E0E01EA6A0225F4
:10023000E96E0351EA227EC4EFFF0D0EEA6A022541
:10024000E96E0351EA227DC4EFFF81A2FED7DFC031
:10025000C9FFC7A0FED7C9CF7DF4DFC0C9FFC7A0C3
:10026000FED7C9CF7EF40E0E0E01EA6A0225E96EB2
:100270000351EA227EC4EFFF0F0EEA6A0225E96EFF
:100280000351EA227DC4EFFFE552E5CFEAFFE5CF57
:08029000E9FFE5CFDAFF1100E0
:080298000200E23B00007A04C1
:1002A000000003000000E03B0000120E000002000E
:0202B00000004C
:0E02B200D9CFE6FFE1CFD9FFE652A098636AEC
:1002C000626A0F01266B030EE66EE66AE66A270E87
:1002D000E66E0F0EE66EA9EC1DF0106E050EE15EE7
:1002E00010500F01160E396F9F0E376F7B0E366F51
:1002F000DF6ADF50106E116A100E105C000E11588C
:1003000010E2DF50040DF3CFE9FFF4CFEAFF000E57
:10031000E926040EEA22EE6AEE6AEE6AEE6ADF2A47
:10032000E8D7658C0F01386B6598659C62A607D08D
:1003300062960001BF6BC46BC56BC66BF7D700013B
:10034000010EDA6FDB6FDC6BDD6BCC6BDF6A040EEA
:10035000DF5C26E2EA6ADF34FE0BEA36E96EB30EB2
:10036000E926000EEA22EE6AED6AEA6ADF34FE0B45
:10037000EA36E96EAB0EE926000EEA22EE6AED6A75
:10038000DF50EA6AD00FE96E000EEA22EF6ADF5012
:10039000EA6AD40FE96E000EEA22EF6ADF2AD7D7A5
:1003A0000001080EB36F040EB46F0F01160E266F16
:1003B0000401400E026F040E036F080E016F840EDD
:1003C000006F0001A56BA46B656A0F01366B160EFA
:1003D000396F9F0E376F7B0E366F65B602D065861C
:1003E000FCD70001010EA46FE552E552E7CFD9FF1B
:1003F0001200D9CFE6FFE1CFD9FFE6520001A405F4
:100400000AE165BA08D0626A0F01366B3681368917
:100410000001020EA46F6250040B06E00F0136517A
:10042000040B02E06294C6D865B254D06250010B4E
:1004300009E00F013651010B05E03BDF0001040E1E
:10044000A46F62906250100B06E00F013651100B42
:1004500002E09AD8629862AC13D00F0136AD0FD08B
:10046000010EE66EE66A000EE66EE66A730EE66E52
:10047000E66A30EC17F0106E060EE15E1050629CDA
:100480006250200B05E00F013651200B01E062D8CD
:100490006250020B14E00F013651020B10E0010E06
:1004A000E66EE66A000EE66EE66AE6687F0EE66EC7
:1004B00030EC17F0106E060EE15E1050636A040E09
:1004C0000001E76EA419E8AE02D0E73402D0E7508D
:1004D000A45D02E2A19839D00F0136A735D0DF6ABA
:1004E000040EDF5C31E262A62FD064CFCDF00001B4
:1004F000CD51780BE842E842E842CE6F6296CDB526
:1005000006D0CE51EA6AD40FE96E000E05D0CE5166
:10051000EA6AD00FE96E000EEA22EF70CE5102E1D6
:1005200061D810D0000EE66EE66ACD0EE66E000EC3
:10053000E66E720EE66EE66A30EC17F0106E060E8E
:10054000E15E1050DF2ACCD7A198E552E552E7CF03
:10055000D9FF12000F0126A115D0A7C0E9FFA8C03E
:10056000EAFFEF5080080DE1B3C0E9FFB4C0EAFF35
:10057000EF50840806E1A7C0E9FFA8C0EAFF8C0E8F
:10058000EF6E2691629A12000F013685629865829D
:100590000001010ECC6F000EE66EE66AE66EE66ABA
:1005A000750EE66EE66A30EC17F0106E060EE15E30
:1005B000105012000001CC6B000EE66EE66AE66E8B
:1005C000E66A740EE66EE66A30EC17F0106E060E00
:1005D000E15E105065920F01369562A402D06294DC
:1005E000FCD71200D9CFE6FFE1CFD9FFE652FD0ECE
:1005F0000001CD1553E17E0ECD15E8407F0B040DB3
:10060000F3CFA7F0F4CFA8F0000EA727040EA8237D
:10061000A7C0A9F0A8C0AAF0A975A7C0E9FFA8C003
:10062000EAFFEF503C0BE842E8420D0835E1DF6A93
:10063000080EDF5C23E2A7C0E9FFA8C0EAFF020EB4
:10064000E926000EEA22EE50EFCFEAFFE96EEF5006
:10065000E66EDF50EA6A400FE96E040EEA22E552C8
:10066000E750EF6EA7C0E9FFA8C0EAFF020EE92637
:10067000000EEA22EE2AEF22DF2ADAD7A7C0E9FF2E
:10068000A8C0EAFF020EE926000EEA22400EEE6E36
:10069000040EED6E0DD807D03AD805D0FD0ECD155D
:1006A000040801E159D8E552E552E7CFD9FF12001D
:1006B0000001BB6BD96BDC6BDD6BCF6BBC6BB3C06C
:1006C000E9FFB4C0EAFFEF9EB375B3C0E9FFB4C061
:1006D000EAFFEF9EB375A9C0E9FFAAC0EAFFEF9E4B
:1006E000BF6BC06BC16BC46BC56BC66B8FD8000E84
:1006F000E66EE66AE66EE66A030EE66EE66A30ECE1
:1007000017F0106E060EE15E1050E7EF06F0020ED5
:100710000001BC5D02E1A7EF07F0BC6BCF511AE10D
:10072000A9C0E9FFAAC0EAFFEE52080EEF6EA9C009
:10073000E9FFAAC0EAFF020EE926000EEA22400EF7
:10074000EE6E040EED6EA9C0E9FFAAC0EAFF8C0EA2
:10075000EF6E1200CF6B1200D9CFE6FFE1CFD9FFC9
:10076000E652B3C0E9FFB4C0EAFFEF50400B01E02E
:10077000010EDF6E0001B375080EA45D0BE142C4EB
:1007800038FF0F01385103E00001100E02D00001C4
:10079000040EA46FBC0526E1B3C0E9FFB4C0EAFFB4
:1007A000020EE926000EEA22480EEE6E040EED6EF1
:1007B0006FDB020E0001BB5D06E1B3C0E9FFB4C010
:1007C000EAFF840E0DD0DF5006E1B3C0E9FFB4C0EC
:1007D000EAFFC80E05D0B3C0E9FFB4C0EAFF880E37
:1007E000EF6E0FD0C4AF0CD0C751C81107E005D0D1
:1007F000C8C0FAFF0001C751F96EFADF0001C49FBB
:10080000BC6BE552E552E7CFD9FF1200040140511D
:10081000600BE842E842E842E842E842000901E0B1
:10082000120041510C0A50E00B0A3FE00C0A31E083
:10083000010A22E00B0A1EE0020A1CE0030A18E08B
:10084000080A10E0010A0CE00F0A08E0030A01E0C0
:1008500012000001BF8F080EA46F12002CEF06F0EB
:1008600046EF08F00001A50EBD6F000EBE6F0CD064
:1008700089EF06F065EF04F044510001BD6FBE6BD7
:10088000A60EBD27000EBE23BF81010EC06FBF8F15
:1008900012000001BF8F04014451EA6AA60FE96EFD
:1008A000000EEA2242C4EFFF1200000EE66EE66A76
:1008B000E66EE66A020EE66EE66A30EC17F0106E3F
:1008C000060EE15E105012001200D9CFE6FFE1CF14
:1008D000D9FF050EE1260401420510E140511F0B2E
:1008E00000090CE10001BF8F030E0401415D04E12A
:1008F0000001010ECB6F02D00001CB6B040142510D
:1009000001E011D140511F0B020801E00CD144510C
:100910000F0B000901E107D144510F0B030801E25D
:1009200002D1200E0001A45D01E0FDD0BF8F0401C3
:1009300044BF16D044510F0BE96EEA6AD890E936ED
:10094000EA36AB0EE926000EEA22EECFDEFFEDCF4F
:10095000DDFF44510F0BEA6AD40FE96E000E15D08B
:1009600044510F0BE96EEA6AD890E936EA36B30EC5
:10097000E926000EEA22EECFDEFFEDCFDDFF445187
:100980000F0BEA6AD00FE96E000EEA22020EEFCFDB
:10099000DBFFD950020FE96EDACFEAFFEF50010B0F
:1009A00003E1000EDF9401D0DF8444BF0BD044513B
:1009B0000F0BE96EEA6AD890E936EA36AB0EE92603
:1009C000000E0AD044510F0BE96EEA6AD890E9365E
:1009D000EA36B30EE926000EEA22DECFEEFFDDCFC7
:1009E000EDFF030E415D20E1DECFE9FFDDCFEAFF41
:1009F000EF50800B11E044BF07D044510F0BEA6A5F
:100A0000D40FE96E000E06D044510F0BEA6AD00FE6
:100A1000E96E000EEA22EF82840EDECFE9FFDDCF21
:100A2000EAFFE850EF127FD0DF74DECFE9FFDDCFC1
:100A3000EAFFEF50800B1BE0DECFE9FFDDCFEAFFDE
:100A4000EF9EDECFE9FFDDCFEAFFEF8C020EE66E10
:100A5000E66ADECFE6FFDDCFE6FF050EE66EE66A6C
:100A600030EC17F0106E060EE15E105005D0DECFB0
:100A7000E9FFDDCFEAFFEF8CDF74D950020FE96E9A
:100A8000DACFEAFFEF50020B07E1DECFE9FFDDCF5F
:100A9000EAFFEF50800B2BE0040144BF07D0445124
:100AA0000F0BEA6AD40FE96E000E06D044510F0B0B
:100AB000EA6AD00FE96E000EEA22EF923B0E106E4A
:100AC000DECFE9FFDDCFEAFFE850EF16020EE66E5B
:100AD000E66ADECFE6FFDDCFE6FF050EE66EE66AEC
:100AE00030EC17F0106E060EE15E105007D03B0E92
:100AF000DECFE9FFDDCFEAFFE850EF1604014451F5
:100B00000F0B116A260F106E0F0E1122030E10C06C
:100B1000DBFF040E11C0DBFF030EDBCFE9FF040E89
:100B2000DBCFEAFFEF90050EE15C02E2E16AE552FD
:100B3000E16EE552E7CFD9FF12000001DA514DE135
:100B4000010EDA6FDB5149E1010EDB6F020EBC5D75
:100B50000DE1B3C0E9FFB4C0EAFFEE52EF6AB3C0E3
:100B6000E9FFB4C0EAFFC80EEF6E1200BC0535E124
:100B7000CF6BA7C0E9FFA8C0EAFFEE52080EEF6EE8
:100B8000A7C0E9FFA8C0EAFF020EE926000EEA228C
:100B9000400EEE6E040EED6EA7C0E9FFA8C0EAFF9E
:100BA000840EEF6E010ECF6FA9C0E9FFAAC0EAFF65
:100BB000EE52080EEF6EA9C0E9FFAAC0EAFF020ECE
:100BC000E926000EEA22400EEE6E040EED6EA9C07C
:100BD000E9FFAAC0EAFF800EEF6E12000001DC6B95
:100BE000DD6B020EBC5D18E1A9C0E9FFAAC0EAFFF7
:100BF000EE52080EEF6EA9C0E9FFAAC0EAFF020E8E
:100C0000E926000EEA22480EEE6E040EED6EA9C033
:100C1000E9FFAAC0EAFF1DD0C0510401465D0001F2
:100C2000C1510401475904E246C4C0F047C4C1F0B1
:100C30002FD9B3C0E9FFB4C0EAFF020EE926000EC7
:100C4000EA22480EEE6E040EED6EB3C0E9FFB4C0AA
:100C5000EAFFC80EEF6E1200800E0401405D58E1FD
:100C60000001C00EBF6F04014351030A2FE0010AC7
:100C700009E0030A4BE10001380EBD6F3A0EBE6F6A
:100C8000120E3ED04251F66EF76AD890F636F7361D
:100C9000780EF6263A0EF7220900F5CFBDF00A00CD
:100CA000F5CFBEF0020E0001F76ABD25F66EBE510B
:100CB000F7220800F5CFC0F0030EF76ABD25F66EE7
:100CC000BE51F7220800F5CFC1F01200030E425DBD
:100CD0001AE24251F66EF76AD890F636F736CA0E27
:100CE000F6263A0EF7220900F5CFBDF00A00F5CF3F
:100CF000BEF0BDC0F6FFBEC0F7FF0800F550000112
:100D0000C06FC16B12000001BF6B12000001BF6B0E
:100D10001200D9CFE6FFE1CFD9FF020EE126040190
:100D2000486B496B40511F0B020A0EE0030A09E0B1
:100D3000010A39E10001BF8FCB0535E10401488389
:100D400032D00001BF8F2FD00001BF8F040144BFFC
:100D50000BD044510F0BE96EEA6AD890E936EA36B7
:100D6000AB0EE926000E0AD044510F0BE96EEA6A79
:100D7000D890E936EA36B30EE926000EEA22EECF25
:100D8000DEFFEDCFDDFFDECFE9FFDDCFEAFFEF5085
:100D9000800B09E0DECFE9FFDDCFEAFFEF50040B67
:100DA00002E0010E486F0001BFAF07D0480EBD6FD3
:100DB000040EBE6FBF81020EC06F020EE15C02E244
:100DC000E16AE552E16EE552E7CFD9FF120065987E
:100DD0000001BFBF2BD0C4AF09D0020EBC6FDD51E4
:100DE00001E1FCDE0001DB6BDA6B1200A9C0E9FF58
:100DF000AAC0EAFFEE52080EEF6EA9C0E9FFAAC032
:100E0000EAFF020EE926000EEA22400EEE6E040E04
:100E1000ED6EA9C0E9FFAAC0EAFF8C0EEF6EB3C069
:100E2000E9FFB4C0EAFF840EEF6E1200040140AF88
:100E30000DD00001010EBC6FDC5101E1CFDE0001DD
:100E4000DB6BDA6BD95123E19DEF05F00001020E57
:100E5000BC6FA9C0E9FFAAC0EAFFEE52080EEF6E10
:100E6000A9C0E9FFAAC0EAFF020EE926000EEA22A5
:100E7000400EEE6E040EED6EA9C0E9FFAAC0EAFFB7
:100E8000840EEF6EDB6BDA6BD95101E156DE120096
:100E9000D9CFE6FFE1CFD9FFE652080EDF6E0001A1
:100EA000C05D000EC1590AE2C0C0DFFFBB5102E1C4
:100EB000010E03D0BB0502E1020EBB6FDF50116AC9
:100EC000E850C05DC06F1150C159C16FB3C0E9FF98
:100ED000B4C0EAFFEE52DFCFEFFF480EC96F040E39
:100EE000CA6FBFB118D0DF502DE0BDC0F6FFBEC045
:100EF000F7FFBD2B000EBE230800F550E66EC9C0FB
:100F0000E9FFCAC0EAFFC92B000ECA23E552E75029
:100F1000EF6EDF06E8D7DF5015E0BDC0E9FFBEC0C9
:100F2000EAFFBD2B000EBE23EF50E66EC9C0E9FFFD
:100F3000CAC0EAFFC92B000ECA23E552E750EF6E84
:100F4000DF06E9D7E552E552E7CFD9FF1200D9CF46
:100F5000E6FFE1CFD9FF020EE126A7C0E9FFA8C056
:100F6000EAFFEE52EFCFDFFFDFCF10F010500001AD
:100F7000C55D000EC65902E2C5C0DFFFDF50106E2E
:100F8000116AE850C55DC56F1150C659C66F010E94
:100F9000DB6ADF50F36E010EDBCFF4FFF350F45C3D
:100FA00016E2010EDB50EA6A480FE96E040EEA22EF
:100FB000EF50E66EC2C0E9FFC3C0EAFFC22B000ECD
:100FC000C323E552E750EF6E010EDB2AE2D7000E95
:100FD000D880C555000EC65527E2A9C0E9FFAAC0B2
:100FE000EAFFEE52080EEF6EA9C0E9FFAAC0EAFFC1
:100FF000020EE926000EEA22480EEE6E040EED6E99
:10100000A7C0E9FFA8C0EAFFEF50400B06E1A9C066
:10101000E9FFAAC0EAFFC80E05D0A9C0E9FFAAC02F
:10102000EAFF880EEF6E28D0A9C0E9FFAAC0EAFF48
:10103000EE52080EEF6EA9C0E9FFAAC0EAFF020E49
:10104000E926000EEA22400EEE6E040EED6EA9C0F7
:10105000E9FFAAC0EAFF840EEF6EC751C81107E08E
:1010600005D0C8C0FAFF0001C751F96EFADF0001D0
:10107000C49FD95101E161DD020EE15C02E2E16A47
:10108000E552E16EE552E7CFD9FF1200D9CFE6FF76
:10109000E1CFD9FFE6520001BF8F030EE66EE66A8C
:1010A000E66A270EE66E0F0EE66EA9EC1DF0106ED6
:1010B000050EE15E1050DF6ADF50106E116A100EEF
:1010C000105C000E115810E2DF50040DF3CFE9FF61
:1010D000F4CFEAFF000EE926040EEA22EE6AEE6A79
:1010E000EE6AEE6ADF2AE8D7658CDF6A040EDF5C01
:1010F00010E2DF50EA6AD00FE96E000EEA22EF6AD2
:10110000DF50EA6AD40FE96E000EEA22EF6ADF2AA6
:10111000EDD7010EE66EE66AE66AA60EE66E000EF2
:10112000E66EA9EC1DF0106E050EE15E1050659C98
:101130000001080EB36F040EB46F000EA76F040E0B
:10114000A86FA7C0A9F0AA6F42C4A5F0A55102E1FB
:10115000100E12D0010EE66EE66AA50EE66E000EC7
:10116000E66E010EE66EE66A30EC17F0106E060EC3
:10117000E15E10500001200EA46FE552E552E7CF6A
:10118000D9FF1200D9CFE6FFE1CFD9FF020EE12649
:10119000000EDE6E040EDD6EFD0EDB50E824126ED6
:1011A000FE0EDB50040DF3501224040DF4CF11F0A9
:1011B000D9CFE9FFDACFEAFFF350EE261150ED2246
:1011C000DECFE9FFDDCFEAFFEF9EFD0EDB500AE147
:1011D000FE0EEA6ADB34FE0BEA36E96EAB0EE92658
:1011E000000E09D0FE0EEA6ADB34FE0BEA36E96E29
:1011F000B30EE926000EEA22DECFEEFFDDCFEDFFD3
:10120000DECFE9FFDDCFEAFFEF9CDECFE9FFDDCFE8
:10121000EAFF040EE926000EEA22EF8C020EE15CE2
:1012200002E2E16AE552E16EE552E7CFD9FF120032
:10123000D9CFE6FFE1CFD9FF020EE126FD0EDBA4F8
:1012400007D0E66AFE0EDBCFE6FF9CDFE552E552F3
:10125000FD0EDBA208D0010EE66EFE0EDBCFE6FF30
:1012600091DFE552E552FE0EDB50116A260F106E3B
:101270000F0E112210C0DEFF11C0DDFFDECFE9FF2F
:10128000DDCFEAFFFD0EDBCFEFFF020EE15C02E2F5
:10129000E16AE552E16EE552E7CFD9FF1200D9CFFE
:1012A000E6FFE1CFD9FF020EE126FE0EDB5020E182
:1012B000A9C0E9FFAAC0EAFFEE52080EEF6EA9C06E
:1012C000E9FFAAC0EAFF020EE926000EEA22400E5C
:1012D000EE6E040EED6EA9C0E9FFAAC0EAFF8C0E07
:1012E000EF6EB3C0E9FFB4C0EAFF840EEF6E3BD0EF
:1012F000FD0EDB50E824126EFE0EDB50040DF350A1
:101300001224040DF3CF10F0F4CF11F0000E1026CC
:10131000040E112210C0DEFF11C0DDFF840EDECFEF
:10132000E9FFDDCFEAFFE850EF12FD0EDB50E824C5
:10133000126EFE0EDB50040DF3501224010F040D4B
:10134000F3CF10F0F4CF11F0000E1026040E11228E
:1013500010C0DEFF11C0DDFF840EDECFE9FFDDCF60
:10136000EAFFE850EF12020EE15C02E2E16AE552A8
:10137000E16EE552E7CFD9FF1200D9CFE6FFE1CF0A
:10138000D9FF020EE126FD0EDB500AE0FE0EEA6AEE
:10139000DB34FE0BEA36E96EB30EE926000E09D007
:1013A000FE0EEA6ADB34FE0BEA36E96EAB0EE92686
:1013B000000EEA22EECFDEFFEDCFDDFFD9CFE9FF51
:1013C000DACFEAFFEE50ED1003E1F36AF46A44D09D
:1013D000DECFE9FFDDCFEAFF020EE926000EEA22AA
:1013E000FB0EDBCFEEFFFC0EDBCFEDFFDECFE9FF28
:1013F000DDCFEAFFEE52FA0EDBCFEFFF400EDECF7D
:10140000E9FFDDCFEAFFE850EF16880EDECFE9FFF7
:10141000DDCFEAFFE850EF12FD0EDB500AE0FE0ED2
:10142000EA6ADB34FE0BEA36E96EB30EE926000EFB
:1014300009D0FE0EEA6ADB34FE0BEA36E96EAB0E2B
:10144000E926000EEA22EF74DECF10F0DDCF11F0B6
:1014500010C0F3FF11C0F4FF020EE15C02E2E16A8A
:10146000E552E16EE552E7CFD9FF1200D9CFE6FF92
:10147000E1CFD9FF65A84ED0FE0EEA6ADB34FE0B41
:10148000EA36E96EB30EE926000EEA22EE50EFCFFF
:10149000EAFFE96E400EEE16EE6AEE6AEE6AFE0EA6
:1014A000EA6ADB34FE0BEA36E96EB30EE926000E7B
:1014B000EA22EE50EFCFEAFFE96EEE7CFE0EEA6A1A
:1014C000DB34FE0BEA36E96EB30EE926000EEA22A3
:1014D000EF74400E106EFE0EEA6ADB34FE0BEA3645
:1014E000E96EB30EE926000EEA22EE50EFCFEAFFD6
:1014F000E96E1050EF16FE0EEA6ADB34FE0BEA3698
:10150000E96EB30EE926000EEA22EE50EFCFEAFFB5
:0C151000E96EEF7CE552E7CFD9FF120036
:04151C000E01280E86
:10152000096F040E0A6F380E0B6F040E0C6F2C0E31
:101530000D6F040E0E6F3C0E0F6F040E106F116BCB
:1015400004017A697B697C691200D9CFE6FFE1CF9B
:10155000D9FF060EE1267BC410F0116A126A136AE5
:10156000080E1F0B07E0D8901036113612361336CE
:10157000E806F9E17CC414F0156A166A176A14507B
:10158000102615501122165012221750132210C087
:10159000DFFF010E11C0DBFF020E12C0DBFF030EE6
:1015A00013C0DBFF146A156A010E166E176AD9CFD5
:1015B000E9FFDACFEAFFEE50145C106EEE501558DA
:1015C000116EEE501658126EEE501758136E10C072
:1015D000DFFF010E11C0DBFF020E12C0DBFF030EA6
:1015E00013C0DBFF04017A51300A01E192D0100AE6
:1015F00067E0300A4EE0100A36E0500A1BE0100A9D
:1016000001E0A9D0100E146E156A166A176AD9CFB8
:10161000E9FFDACFEAFFEE501426EE501522EE5025
:101620001622EE501722106A6C0E116EDC0E126E2E
:10163000020E17D0080E146E156A166A176AD9CFF3
:10164000E9FFDACFEAFFEE501426EE501522EE50F5
:101650001622EE501722106A360E116E6E0E126EA2
:10166000010E136E45D0040E146E156A166A176AC1
:10167000D9CFE9FFDACFEAFFEE501426EE5015225B
:10168000EE501622EE501722106A1B0E116EB70E86
:101690002DD0020E146E156A166A176AD9CFE9FFAB
:1016A000DACFEAFFEE501426EE501522EE50162245
:1016B000EE501722800E106E8D0E116E5B0E16D03E
:1016C000010E146E156A166A176AD9CFE9FFDACFD0
:1016D000EAFFEE501426EE501522EE501622EE5080
:1016E0001722C00E106EC60E116E2D0E126E136AEA
:1016F00010C004F011C005F012C006F013C007F0CE
:1017000014C009F015C00AF016C00BF017C00CF099
:1017100019D0600E106EE30E116E160E126E136A63
:1017200010C004F011C005F0066E13C007F0DFCF43
:1017300009F0010EDBCF0AF0020EDBCF0BF0030E37
:10174000DBCF0CF068EC1DF0040E04C0DBFF050ECF
:1017500005C0DBFF04D0040EDB6A050EDB6A040E55
:10176000DBCF10F0050EDBCF11F010C0F3FF11C07E
:10177000F4FF060EE15C02E2E16AE552E16EE55239
:10178000E7CFD9FF1200D9CFE6FFE1CFD9FF040E92
:10179000E126D950FD0FE96EFF0EDA20EA6E880EC1
:1017A000D880EE54130EED5401E270D1FD0EDBCF64
:1017B00010F0FE0EDBCF11F0DD0E105C020E1158A2
:1017C00036E30401400E7A6F146A156A010E166E34
:1017D000176AFD0EDBCF1CF0FE0EDBCF1DF01E6A7C
:1017E0001F6A186A6C0E196EDC0E1A6E020E1B6EE2
:1017F00018C004F019C005F01AC006F0076E1CC02E
:1018000009F01DC00AF01EC00BF01FC00CF068EC00
:101810001DF00450145C106E05501558116E0650E2
:101820001658126E07501758136E100E40D0FD0E4A
:10183000DBCF10F0FE0EDBCF11F06F0E105C010E4F
:1018400011583BE30401500E7A6F146A156A010EB9
:10185000166E176AFD0EDBCF1CF0FE0EDBCF1DF0FF
:101860001E6A1F6A186A360E196E6E0E1A6E010E07
:101870001B6E18C004F019C005F01AC006F0076E00
:101880001CC009F01DC00AF01EC00BF01FC00CF0F8
:1018900068EC1DF00450145C106E05501558116E64
:1018A00006501658126E07501758136E080E102661
:1018B000000E112212221322DDD0FD0EDBCF10F01C
:1018C000FE0EDBCF11F0B80E105C000E11582AE3AB
:1018D00004017A6B146A156A010E166EFD0EDBCFD9
:1018E0001AF0FE0EDBCF1BF01C6A176A1B0E186E77
:1018F000B70E196E17C005F018C006F0076E1AC0B3
:101900000AF01BC00BF01CC00CF08CEC1DF0055055
:10191000145C106E06501558116E07501658126E52
:10192000040E36D0FD0EDBCF10F0FE0EDBCF11F033
:101930005C0E105C000E11582DE30401100E7A6F3E
:10194000146A156A010E166EFD0EDBCF1AF0FE0E3C
:10195000DBCF1BF01C6A800E176E8D0E186E5B0EAF
:10196000196E17C005F018C006F0076E1AC00AF00D
:101970001BC00BF01CC00CF08CEC1DF00550145C6F
:10198000106E06501558116E07501658126E020E42
:10199000102636D0FD0EDBCF10F0FE0EDBCF11F09F
:1019A0002E0E105C000E11582FE30401200E7A6FEA
:1019B000146A156A010E166EFD0EDBCF1AF0FE0ECC
:1019C000DBCF1BF01C6AC00E176EC60E186E2D0EF4
:1019D000196E17C005F018C006F0076E1AC00AF09D
:1019E0001BC00BF01CC00CF08CEC1DF00550145CFF
:1019F000106E06501558116E07501658126E102AA8
:101A0000000E1122122235D0FD0EDBCF10F0FE0E9B
:101A1000DBCF11F0170E105C000E115837E30401F4
:101A2000300E7A6F146A156A010E166EFD0EDBCF4A
:101A30001AF0FE0EDBCF1BF01C6A600E176EE30E71
:101A4000186E160E196E17C005F018C006F0076E56
:101A50001AC00AF01BC00BF01CC00CF08CEC1DF07F
:101A60000550145C106E06501558116E075016582C
:101A7000126E136A10C0DFFF010E11C0DBFF020EF1
:101A800012C0DBFF030E13C0DBFF02D0010E23D018
:101A9000E66A010EE66E7AC4E6FF95EC1CF0E552AC
:101AA000E552E552D9CFE9FFDACFEAFFEECF10F0E9
:101AB000EECF11F0EECF12F0EFCF13F0080ED8906A
:101AC0001332123211321032E806F9E110C07BF401
:101AD000000EDFCF7CF4106E040EE15C02E2E16ADE
:101AE000E552E16E1050E552E7CFD9FF1200D9CF91
:101AF000E6FFE1CFD9FF090EE1260E01006B016B75
:101B0000800E026F040E036F800E046F040E056FCB
:101B1000066B076BDF6A030E086F400EE66E640EFD
:101B2000E66E000EE66EE66A010EE66EBDEC09F0AA
:101B3000106E050EE15E1050050EF3CFDBFF060EB2
:101B4000F4CFDBFF0E011151E96EEA6AD890E93655
:101B5000EA36090EE9260E0EEA22030EEECFDBFF6F
:101B6000040EEDCFDBFF0401C00E806F0E0111519A
:101B700005E0020E115D02E0000E01D0010E000929
:101B800002E0020E01D0030E0401816F020EE66E28
:101B9000800EE66E040EE66E010EE66EE66EBDEC9D
:101BA00009F0106E050EE15E1050070EF3CFDBFF5B
:101BB000080EF4CFDBFF070EDBCFE9FF080EDBCF0B
:101BC000EAFFEF50800B04E062A6F5D76296F3D7E8
:101BD000D768160ED66EF294D58EF2B404D062A6F3
:101BE000FCD76296FAD7D59E8AEC18F08A848A943C
:101BF00081A2FED78A90DFC0C9FFC7A0FED7C9CF98
:101C000080F4DFC0C9FFC7A0FED7C9CF80F48A80A7
:101C10008A90CF68CE689E90CD8062A607D064A8D7
:101C200004D0F29E0E010007F28E62960E01015161
:101C300048E0DF5046E1010EDF6EDE52C20EDD6E7F
:101C4000070EDBCFE9FF080EDBCFEAFFEF50800B7A
:101C5000F7E1070EB5C0DBFF080EB6C0DBFFD950B9
:101C6000010F106EDACF11F0070EDBCFE9FF080E7F
:101C7000DBCFEAFF020EE926000EEA2210C0EEFFDB
:101C800011C0EDFF070EDBCFE9FF080EDBCFEAFF47
:101C9000EE52010EEF6E400E106E070EDBCFE9FF25
:101CA000080EDBCFEAFF1050EF16880E106E070EFD
:101CB000DBCFE9FF080EDBCFEAFF1050EF12000187
:101CC000B5750E010651075D57E0030EDBCFE9FF46
:101CD000040EDBCFEAFFEF50800B4EE1030EDBCFAB
:101CE000E9FF040EDBCFEAFF020EE926000EEA222E
:101CF00004CEEEFF05CEEDFF030EDBCFE9FF040EB1
:101D0000DBCFEAFFEE52400EEF6E106E030EDBCF1C
:101D1000E9FF040EDBCFEAFF1050EF16880E106EBD
:101D2000030EDBCFE9FF040EDBCFEAFF1050EF120A
:101D3000030E115D02E1116B01D0112B1151E96EFF
:101D4000EA6AD890E936EA36090EE9260E0EEA224A
:101D5000030EEECFDBFF040EEDCFDBFF230E075D9E
:101D600006E1076B800E046F040E056F05D0072B8C
:101D7000400E0427000E0523050EDBCFE9FF060EFB
:101D8000DBCFEAFFEF50800B01E047D7C10E000127
:101D9000645D01E1AED0B60E645D11E1690EE66EE0
:101DA000000EE66E650EE66E000EE66E19EC1AF099
:101DB000E552E552E552E552DE52B60E21D0B70E9D
:101DC000645D08E165C0E6FF24EC1BF0E552DE52DD
:101DD000B70E16D0B40E645D11E1690EE66E000E0A
:101DE000E66E650EE66E000EE66EF1EC18F0E5525A
:101DF000E552E552E552DE52B40E02D0DE52A00E9C
:101E0000DD6E010EDB50A00841E0070EDBCFE9FFDD
:101E1000080EDBCFEAFFEF50800BF7E1070EB5C0ED
:101E2000DBFF080EB6C0DBFFD950010F106EDACF12
:101E300011F0070EDBCFE9FF080EDBCFEAFF020E41
:101E4000E926000EEA2210C0EEFF11C0EDFF070EDA
:101E5000DBCFE9FF080EDBCFEAFFEE52010EEF6E9B
:101E6000400E106E070EDBCFE9FF080EDBCFEAFF56
:101E70001050EF16880E106E070EDBCFE9FF080E2C
:101E8000DBCFEAFF1050EF120001B575050EADC0B3
:101E9000DBFF060EAEC0DBFF050EDBCFE9FF060E53
:101EA000DBCFEAFF020EE926000EEA22640EEE6E98
:101EB000000EED6E050EDBCFE9FF060EDBCFEAFF6D
:101EC000EE52400EEF6E106E050EDBCFE9FF060EF0
:101ED000DBCFEAFF1050EF16880E106E050EDBCF39
:101EE000E9FF060EDBCFEAFF1050EF120001AD75DF
:101EF00094D6CD908A80010EDB6A020EDB6A050E55
:101F0000F36E010EDBCFF4FFF350F45C3CE262A60B
:101F100005D064A802D00E0100076296070EDBCF41
:101F2000E9FF080EDBCFEAFFEF50800B09E1020E5C
:101F3000DB5006E1010EF36E020EF3CFDBFF20D083
:101F4000030EDBCFE9FF040EDBCFEAFFEF50800B7F
:101F5000D6E1030E0E01115D02E1116B01D0112BD0
:101F60001151E96EEA6AD890E936EA36090EE92697
:101F70000E0EEA22030EEECFDBFF040EEDCFDBFFE9
:101F8000010EDB2ABCD7DE52C10EDD6E010EE66EFD
:101F9000D950010FE66E000EDA20E66E010EE66EF5
:101FA000E66EBDEC09F0106E050EE15E1050070EF6
:101FB000F3CFDBFF080EF4CFDBFF070EDBCFE9FF2B
:101FC000080EDBCFEAFFEF50800B04E062A6F5D7E6
:101FD0006296F3D7090EE15C02E2E16AE552E16E36
:081FE000E552E7CFD9FF120022
:081FE800D9CFE6FFE1CFD9FFDC
:101FF000FE0EDB50640A01E192D06C0A01E186D04A
:102000002C0A01E17AD02D0A6FE0020A64E0010A8D
:1020100059E0110A4EE0010A43E0030A38E0010AE0
:102020002DE00E0A22E0030A17E0010A0CE0070A7D
:1020300001E081D0FD0EDB5003E10F0148917BD020
:102040000F01488178D0FD0EDB5003E10F0148936A
:1020500072D00F0148836FD0FD0EDB5003E10F01FA
:10206000489569D00F01488566D0FD0EDB5003E12D
:102070000F01489760D00F0148875DD0FD0EDB50FF
:1020800003E10F01489957D00F01488954D0FD0E44
:10209000DB5003E10F01489B4ED00F01488B4BD022
:1020A000FD0EDB5003E10F01489D45D00F01488D27
:1020B00042D0FD0EDB5003E10F01489F3CD00F01E1
:1020C000488F39D0FD0EDB5003E10F01499133D029
:1020D0000F01498130D0FD0EDB5003E10F01499320
:1020E0002AD00F01498327D0FD0EDB5003E10F01F9
:1020F000499521D00F0149851ED0FD0EDB5003E12B
:102100000F01499718D00F01498715D0FD0EDB50FC
:1021100003E10F0149990FD00F0149890CD0FD0E41
:10212000DB5005E10F01486BE00E491704D00F01A9
:1021300048691F0E4913E552E7CFD9FF1200D9CFE6
:10214000E6FFE1CFD9FFFD0EDB50010805E2010EED
:10215000F36EFD0EF3CFDBFFFE0EDB502C0A01E128
:1021600040D1050A01E135D1010A01E12AD10F0A66
:1021700001E11FD1010A01E114D1020A01E109D1F3
:10218000070A01E1FED0030A01E1F3D03F0A01E1B1
:10219000E8D0010A01E1DDD0050A01E1D2D0010A4F
:1021A00001E1C7D0030A01E1BCD0010A01E1B1D0CD
:1021B0000E0A01E1A6D0030A01E19BD0010A01E168
:1021C00090D0070A01E185D0020A01E17AD0010A24
:1021D00001E16FD01F0A65E0010A5BE0050A51E0EA
:1021E000010A47E0030A3DE0010A33E00D0A29E055
:1021F000010A1FE0070A15E0010A0BE0030A01E0EB
:10220000F6D0FD0EDB50E8B0948EE8B0F0D0949E8E
:10221000EED0FD0EDB50E8B09588E8B0E8D0959898
:10222000E6D0FD0EDB50E8B0958AE8B0E0D0959A94
:10223000DED0FD0EDB50E8B0958CE8B0D8D0959C90
:10224000D6D0FD0EDB50E8B0958EE8B0D0D0959E8C
:10225000CED0FD0EDB50E8B09380E8B0C8D09390AC
:10226000C6D0FD0EDB50E8B09382E8B0C0D09392A8
:10227000BED0FD0EDB50E8B09384E8B0B8D09394A4
:10228000B6D0FD0EDB50E8B09386E8B0B0D09396A0
:10229000AED0FD0EDB50E8B09388E8B0A8D093989C
:1022A000A6D0FD0EDB50E8B0938AE8B0A0D0939A98
:1022B0009ED0FD0EDB50E8B0938CE8B098D0939C94
:1022C00096D0FD0EDB50E8B0938EE8B090D0939E90
:1022D0008ED0FD0EDB50E8B09280E8B088D09290AE
:1022E00086D0FD0EDB50E8B09282E8B080D09292AA
:1022F0007ED0FD0EDB50E8B09284E8B078D09294A6
:1023000076D0FD0EDB50E8B09286E8B070D09296A1
:102310006ED0FD0EDB50E8B0928AE8B068D0929A99
:1023200066D0FD0EDB50E8B09680E8B060D09690A5
:102330005ED0FD0EDB50E8B09682E8B058D09692A1
:1023400056D0FD0EDB50E8B09684E8B050D096949D
:102350004ED0FD0EDB50E8B0928EE8B048D0929E91
:1023600046D0FD0EDB50E8B0928CE8B040D0929C95
:102370003ED0FD0EDB50E8B09480E8B038D09490A9
:1023800036D0FD0EDB50E8B09482E8B030D09492A5
:102390002ED0FD0EDB50E8B09484E8B028D09494A1
:1023A00026D0FD0EDB50E8B09580E8B020D09590A7
:1023B0001ED0FD0EDB50E8B09582E8B018D09592A3
:1023C00016D0FD0EDB50E8B09584E8B010D095949F
:1023D0000ED0FD0EDB50E8B09586E8B008D095969B
:1023E00006D0FD0EDB50E8B0948CE8A0949CE5523A
:1023F000E7CFD9FF1200D9CFE6FFE1CFD9FFFD0E1D
:10240000DB50010805E2010EF36EFD0EF3CFDBFF9A
:10241000FE0EDB502C0A01E140D1050A01E135D165
:10242000010A01E12AD10F0A01E11FD1010A01E1EC
:1024300014D1020A01E109D1070A01E1FED0030A21
:1024400001E1F3D03F0A01E1E8D0010A01E1DDD06A
:10245000050A01E1D2D0010A01E1C7D0030A01E176
:10246000BCD0010A01E1B1D00E0A01E1A6D0030AF5
:1024700001E19BD0010A01E190D0070A01E185D07A
:10248000020A01E17AD0010A01E16FD01F0A65E07A
:10249000010A5BE0050A51E0010A47E0030A3DE05A
:1024A000010A33E00D0A29E0010A1FE0070A15E0DE
:1024B000010A0BE0030A01E0F6D0FD0EDB50E8B0A4
:1024C0008B8EE8B0F0D08B9EEED0FD0EDB50E8B0E6
:1024D0008C88E8B0E8D08C98E6D0FD0EDB50E8B0F0
:1024E0008C8AE8B0E0D08C9ADED0FD0EDB50E8B0EC
:1024F0008C8CE8B0D8D08C9CD6D0FD0EDB50E8B0E8
:102500008C8EE8B0D0D08C9ECED0FD0EDB50E8B0E3
:102510008A80E8B0C8D08A90C6D0FD0EDB50E8B003
:102520008A82E8B0C0D08A92BED0FD0EDB50E8B0FF
:102530008A84E8B0B8D08A94B6D0FD0EDB50E8B0FB
:102540008A86E8B0B0D08A96AED0FD0EDB50E8B0F7
:102550008A88E8B0A8D08A98A6D0FD0EDB50E8B0F3
:102560008A8AE8B0A0D08A9A9ED0FD0EDB50E8B0EF
:102570008A8CE8B098D08A9C96D0FD0EDB50E8B0EB
:102580008A8EE8B090D08A9E8ED0FD0EDB50E8B0E7
:102590008980E8B088D0899086D0FD0EDB50E8B005
:1025A0008982E8B080D089927ED0FD0EDB50E8B001
:1025B0008984E8B078D0899476D0FD0EDB50E8B0FD
:1025C0008986E8B070D089966ED0FD0EDB50E8B0F9
:1025D000898AE8B068D0899A66D0FD0EDB50E8B0F1
:1025E0008D80E8B060D08D905ED0FD0EDB50E8B0FD
:1025F0008D82E8B058D08D9256D0FD0EDB50E8B0F9
:102600008D84E8B050D08D944ED0FD0EDB50E8B0F4
:10261000898EE8B048D0899E46D0FD0EDB50E8B0E8
:10262000898CE8B040D0899C3ED0FD0EDB50E8B0EC
:102630008B80E8B038D08B9036D0FD0EDB50E8B000
:102640008B82E8B030D08B922ED0FD0EDB50E8B0FC
:102650008B84E8B028D08B9426D0FD0EDB50E8B0F8
:102660008C80E8B020D08C901ED0FD0EDB50E8B0FE
:102670008C82E8B018D08C9216D0FD0EDB50E8B0FA
:102680008C84E8B010D08C940ED0FD0EDB50E8B0F6
:102690008C86E8B008D08C9606D0FD0EDB50E8B0F2
:1026A0008B8CE8A08B9CE552E7CFD9FF1200D9CFE5
:1026B000E6FFE1CFD9FFE652F250800B01E0010EB8
:1026C000DF6EF29E0E01550EA76EAA0EA76EFF9149
:1026D000FE0EDB501F0A01E1FDD01A0A01E1F1D024
:1026E000010A01E1E5D0070A01E1D9D0010A01E1BF
:1026F000CDD02B0A01E1C1D0010A01E1B5D0290AF0
:1027000001E1A9D02D0A01E19DD0080A01E191D093
:10271000070A01E185D0030A01E179D0310A6EE0B0
:10272000010A63E01F0A58E0010A4DE0050A42E091
:10273000010A37E0030A2CE0010A21E0100A16E042
:102740000C0A0BE0070A01E0CED0FC0EDBCFE9FF5C
:10275000FD0EDBCFEAFFEF6AC6D0FC0EDBCFE9FF50
:10276000FD0EDBCFEAFF010EEF6EBDD0FC0EDBCF1E
:10277000E9FFFD0EDBCFEAFF020EEF6EB4D0FC0ED8
:10278000DBCFE9FFFD0EDBCFEAFF030EEF6EABD030
:10279000FC0EDBCFE9FFFD0EDBCFEAFF040EEF6E90
:1027A000A2D0FC0EDBCFE9FFFD0EDBCFEAFF050E6A
:1027B000EF6E99D0FC0EDBCFE9FFFD0EDBCFEAFF19
:1027C000060EEF6E90D0FC0EDBCFE9FFFD0EDBCFE7
:1027D000EAFF070EEF6E87D0FC0EDBCFE9FFFD0EA0
:1027E000DBCFEAFF080EEF6E7ED0FC0EDBCFE9FFF9
:1027F000FD0EDBCFEAFF090EEF6E75D0FC0EDBCFCE
:10280000E9FFFD0EDBCFEAFF0A0EEF6E6CD0FC0E87
:10281000DBCFE9FFFD0EDBCFEAFF0B0EEF6E63D0DF
:10282000FC0EDBCFE9FFFD0EDBCFEAFF0C0EEF6EF7
:102830005AD0FC0EDBCFE9FFFD0EDBCFEAFF0D0E19
:10284000EF6E51D0FC0EDBCFE9FFFD0EDBCFEAFFD0
:10285000110EEF6E48D0FC0EDBCFE9FFFD0EDBCF93
:10286000EAFF120EEF6E3FD0FC0EDBCFE9FFFD0E4C
:10287000DBCFEAFF130EEF6E36D0FC0EDBCFE9FFA5
:10288000FD0EDBCFEAFF140EEF6E2DD0FC0EDBCF7A
:10289000E9FFFD0EDBCFEAFF150EEF6E24D0FC0E34
:1028A000DBCFE9FFFD0EDBCFEAFF160EEF6E1BD08C
:1028B000FC0EDBCFE9FFFD0EDBCFEAFF170EEF6E5C
:1028C00012D0FC0EDBCFE9FFFD0EDBCFEAFF180EC6
:1028D000EF6E09D0FC0EDBCFE9FFFD0EDBCFEAFF88
:1028E0001F0EEF6E00D00E01550EA76EAA0EA76E3A
:1028F000FF81DF50E8B0F28EE8A0F29EE552E5528B
:10290000E7CFD9FF1200D9CFE6FFE1CFD9FFE652DA
:10291000F250800B01E0010EDF6EF29E0E01550EAB
:10292000A76EAA0EA76EFF91FE0EDB50050A01E10D
:1029300080D0010A01E179D0070A73E0010A6DE055
:102940002B0A67E0010A61E0290A5BE02D0A55E0E5
:10295000080A4FE0070A49E0030A43E0310A3DE074
:10296000010A37E01F0A31E0010A2BE0050A25E0E1
:10297000010A1FE0030A19E0010A13E0100A0DE042
:102980000C0A07E0070A01E058D0FD0EDBCFC6FEB7
:1029900054D0FD0EDBCFC7FE50D0FD0EDBCFC8FEFE
:1029A0004CD0FD0EDBCFC9FE48D0FD0EDBCFCAFEFA
:1029B00044D0FD0EDBCFCBFE40D0FD0EDBCFCCFEF6
:1029C0003CD0FD0EDBCFCDFE38D0FD0EDBCFCEFEF2
:1029D00034D0FD0EDBCFCFFE30D0FD0EDBCFD0FEEE
:1029E0002CD0FD0EDBCFD1FE28D0FD0EDBCFD2FEEA
:1029F00024D0FD0EDBCFD3FE20D0FD0EDBCFD7FEE3
:102A00001CD0FD0EDBCFD8FE18D0FD0EDBCFD9FEDB
:102A100014D0FD0EDBCFDAFE10D0FD0EDBCFDBFED7
:102A20000CD0FD0EDBCFDCFE08D0FD0EDBCFDDFED3
:102A300004D0FD0EDBCFDEFE00D00E01550EA76EDA
:102A4000AA0EA76EFF81DF50E8B0F28EE8A0F29EDA
:0A2A5000E552E552E7CFD9FF12006E
:062A5A00D9CFE6FFE1CF39
:102A6000D9FF040EE1260001606B616B626B636B42
:102A7000A00E646F010EDB6AE66E53EC1CF0E552AB
:102A8000E66AE66A070EE66EE66A7AEC1CF0E55244
:102A9000E552E552E55285EC17F082EC19F08EEC28
:102AA0000AF059EC01F0010EE66ED3EC1DF0E55290
:102AB000C80EE66EE66AC3EC0BF0E552E55212CEA4
:102AC000E9FF13CEEAFFEF68010E0E01EA6A122554
:102AD000E96E1351EA22EF68020EEA6A1225E96EE6
:102AE0001351EA22EF68030EEA6A1225E96E1351C8
:102AF000EA22EF68DF6A080EDF5C0BE2040EDF24D7
:102B0000EA6A1225E96E1351EA22040EEF6EDF2AFB
:102B1000F2D7040E116A1225106E1351112210C043
:102B2000E6FF11C0E6FF12CEE6FF13CEE6FFF1ECA2
:102B300018F0E552E552E552E552800EE66E24ECBF
:102B40001BF0E552F9EC01F0200E0001E76EA4192C
:102B5000E8AE02D0E73402D0E750A45DF3E365505D
:102B6000020BF0E100016051611102E1000E08D09A
:102B700060C0E9FF61C0EAFFEF50800B01E0010E89
:102B80000009E0E16451C00A01E12BD1780A01E1BA
:102B90000FD10F0A01E1FED0010A01E1EBD0030AD7
:102BA00001E1D7D0010A01E1C4D0070A01E1A6D0B2
:102BB000010A01E19AD0030A6DE0010A3FE0120A1E
:102BC00025E0030A01E00FD160C0E9FF61C0EAFF20
:102BD000EE52010EEFCFDBFFDF6A010EDB50DF5C50
:102BE00001E301D1DF50EA6A640FE96E000EEA22C8
:102BF000EF50E66EDF500E01EA6A1225E96E1351BE
:102C0000EA22E552E750EF6EDF2AE7D7A20E12CE96
:102C1000E9FF13CEEAFFEF6E010E0E01EA6A1225FC
:102C2000E96E1351EA22010EEF6E020EEA6A1225D6
:102C3000E96E1351EA22010EEF6E54D066C010F017
:102C400066C011F0106A020E10C0DBFF030E66C0F2
:102C5000DBFF6551E76E020EDBCF10F0030EDBCF1A
:102C600011F0E7501012020E10C0DBFF030E11C06E
:102C7000DBFFB00E12CEE9FF13CEEAFFEF6E020EBD
:102C8000DBCFE6FF030EDBCFE6FFC3EC0BF0E55234
:102C9000E55241D0A5EC0AF0020EF3CFDBFF030EA4
:102CA000F4CFDBFFB10E12CEE9FF13CEEAFFEF6ED9
:102CB000010E0E01EA6A1225E96E1351EA22020E94
:102CC000DBCFEFFFDBCF10F0030EDBCF11F011C035
:102CD00010F0116A020EEA6A1225E96E1351EA2217
:102CE00010C0EFFFDE52030E7AD0655103E068ECAE
:102CF00018F002D08AEC18F0B20E52D065C0E6FF90
:102D000024EC1BF0E552B30E12CEE9FF13CEEAFF1E
:102D1000EF6E65EC18F0E66E010E0E01EA6A122500
:102D2000E96E1351EA22E552E750EF6EDE52020ED1
:102D300056D0690EE66E000EE66E650EE66E000E6B
:102D4000E66EF1EC18F0E552E552E552E552B40EAC
:102D500027D0010E0E01116A1225106E1351112297
:102D600010C0E6FF11C0E6FFC9EC18F0E552E552CD
:102D7000B50E2ED0690EE66E000EE66E650EE66E9E
:102D8000000EE66E19EC1AF0E552E552E552E552F6
:102D9000B60E06D065C0E6FF24EC1BF0E552B70E78
:102DA00012CEE9FF13CEEAFFEF6EDE52010E17D00E
:102DB000010E0E01116A1225106E1351112210C05E
:102DC000E6FF11C0E6FFF2EC19F0E552E552B80E4D
:102DD00012CEE9FF13CEEAFFEF6EDE52090EDD6E72
:102DE00002D077EC0DF0010EDB50000825E2010E59
:102DF000DBCFE6FF12CEE6FF13CEE6FFE66EE66E11
:102E0000BDEC09F0106E050EE15E1050F3CF62F0DC
:102E1000F4CF63F000016251631102E1000E08D0AB
:102E200062C0E9FF63C0EAFFEF50800B01E0010ED2
:102E30000009F0E1010EDB6A400EE66E640EE66EFC
:102E4000000EE66EE66A010EE66EBDEC09F0106E4D
:102E5000050EE15E1050F3CF60F0F4CF61F072D652
:102E6000D9CFE6FFE1CFD9FFFD0EDBCF06F0FE0E96
:102E7000DBCF07F0740E061801E1075041E0750E34
:102E8000061801E107503CE0730E061801E10750F7
:102E900037E0020E061801E1075032E0030E061873
:102EA00001E107502DE0E868061802E17F0E0718DF
:102EB00027E0720E061801E1075022E0050E061801
:102EC00001E107501DE0010E06181AE1075018E154
:102ED0001E0EE66E010EE66E18EC09F0E552E552A4
:102EE0001A0EE66E020EE66E18EC09F0E552E55297
:102EF0001A0EE66E030EE66E18EC09F0E552E55286
:0A2F0000010EE552E7CFD9FF1200E1
:062F0A00D9CFE6FFE1CF84
:102F1000D9FF020EE126010EDF6EDB90DB82DB942F
:102F2000D9CFE6FFDACFE6FF56EC1BF0E552E552CB
:102F30008A948A80010EE66E0A0EE66EF4EC0FF0BB
:102F4000E552E552010EE66E080EE66EF4EC0FF067
:102F5000E552E552010EE66E090EE66EF4EC0FF056
:102F6000E552E552E66A0A0EE66E9FEC10F0E55275
:102F7000E552E66A080EE66E9FEC10F0E552E55267
:102F8000010EE66E090EE66E9FEC10F0E552E5527A
:102F90008C9A8C8E010EE66E030EE66EF4EC0FF04A
:102FA000E552E552010EE66E050EE66EF4EC0FF00A
:102FB000E552E552010EE66E040EE66EF4EC0FF0FB
:102FC000E552E552E66A030EE66E9FEC10F0E5521C
:102FD000E552E66A050EE66E9FEC10F0E552E5520A
:102FE000010EE66E040EE66E9FEC10F0E552E5521F
:102FF000899A8984010EE66E180EE66EF4EC0FF0E5
:10300000E552E552010EE66E150EE66EF4EC0FF099
:10301000E552E552010EE66E160EE66EF4EC0FF088
:10302000E552E552E66A180EE66E9FEC10F0E552A6
:10303000E552E66A150EE66E9FEC10F0E552E55299
:10304000010EE66E160EE66E9FEC10F0E552E552AC
:103050008D908D84010EE66E190EE66EF4EC0FF085
:10306000E552E552010EE66E1B0EE66EF4EC0FF033
:10307000E552E552010EE66E1A0EE66EF4EC0FF024
:10308000E552E552E66A190EE66E9FEC10F0E55245
:10309000E552E66A1B0EE66E9FEC10F0E552E55233
:1030A000010EE66E1A0EE66E9FEC10F0E552E55248
:1030B0000001DE6B0DD8020EE15C02E2E16AE5522E
:1030C000E16EE552E7CFD9FF12000001DE51120098
:1030D000D9CFE6FFE1CFD9FFE6520001DE5115E17D
:1030E00081A2FED78A848A9481A2FED7810EC96EFE
:1030F000C7A0FED7C950DF6E810EC96EC7A0FED72C
:10310000C950DF6E0001010EDE6FE552E552E7CFD8
:10311000D9FF1200D9CFE6FFE1CFD9FF030EE12698
:10312000880EF36E010EF3CFDBFF900EF36E020EEE
:10313000F3CFDBFF0001DE5122E08A848A9481A272
:10314000FED7800EC96EC7A0FED7C950DF6E800EB5
:10315000C96EC7A0FED7C950DF6E010EDBCF10F0DD
:10316000DB06020EDBCF11F001E2DB06105011107E
:10317000F4E18A848A9481A2FED70001DE6B030EFB
:10318000E15C02E2E16AE552E16EE552E7CFD9FF88
:103190001200D9CFE6FFE1CFD9FFE652DF6A080E71
:1031A000DF5C1AE2DF50EA6ADF0FE96E000EEA2206
:1031B000EF500C0BE66EDF50E76EFD0EDBCFE9FF44
:1031C000FE0EDBCFEAFFE750E926000EEA22E552C9
:1031D000E750EF6EDF2AE3D7E552E552E7CFD9FF9C
:1031E0001200D9CFE6FFE1CFD9FFE652FD0EDBCFCB
:1031F000E9FFDB2AFE0EDBCFEAFF01E3DB2AEFCF9C
:10320000DFFFDF50000801E378D0DFA00DD0FB0E18
:10321000DBCFE9FFDB2AFC0EDBCFEAFF01E3DB2A91
:10322000EF5080090001DF6FDFA20DD0FB0EDBCF76
:10323000E9FFDB2AFC0EDBCFEAFF01E3DB2AEF50DC
:10324000C0090001E06FDFA40DD0FB0EDBCFE9FF6A
:10325000DB2AFC0EDBCFEAFF01E3DB2AEF5090090B
:103260000001E16FDFA60DD0FB0EDBCFE9FFDB2A0B
:10327000FC0EDBCFEAFF01E3DB2AEF50D0090001AF
:10328000E26FDFA80DD0FB0EDBCFE9FFDB2AFC0EDF
:10329000DBCFEAFF01E3DB2AEF50A0090001E36F77
:1032A000DFAA0DD0FB0EDBCFE9FFDB2AFC0EDBCF64
:1032B000EAFF01E3DB2AEF50E0090001E46FDFAC35
:1032C0000DD0FB0EDBCFE9FFDB2AFC0EDBCFEAFFE4
:1032D00001E3DB2AEF50B0090001E56FDFAE0DD04E
:1032E000FB0EDBCFE9FFDB2AFC0EDBCFEAFF01E3BD
:1032F000DB2AEF50F0090001E66FE552E552E7CF17
:04330000D9FF1200DF
:0C330400D9CFE6FFE1CFD9FF020EE12691
:10331000010EDF6EDB90DB82DB94200EE66E140E76
:10332000E66E130EE66ED9CFE6FFDACFE6FFA5EC28
:103330001BF0106E050EE15E1050010EE66E260EBB
:10334000E66EF4EC0FF0E552E552010EE66E270E44
:10335000E66EF4EC0FF0E552E552010EE66E280E33
:10336000E66EF4EC0FF0E552E552010EE66E290E22
:10337000E66EF4EC0FF0E552E552010EE66E020E39
:10338000E66EF4EC0FF0E552E552E66A260EE66EC4
:103390009FEC10F0E552E552E66A270EE66E9FECD0
:1033A00010F0E552E552E66A280EE66E9FEC10F04A
:1033B000E552E552E66A290EE66E9FEC10F0E55202
:1033C000E552E66A020EE66E9FEC10F0E552E55219
:1033D000020EE15C02E2E16AE552E16EE552E7CFFE
:1033E000D9FF1200D9CFE6FFE1CFD9FFE652DF6A5D
:1033F000080EDF5C19E2DF50EA6A500FE96E040E36
:10340000EA22EF50E66EDF50E76EFD0EDBCFE9FFFC
:10341000FE0EDBCFEAFFE750E926000EEA22E55276
:10342000E750EF6EDF2AE4D7E552E552E7CFD9FF48
:103430001200D9CFE6FFE1CFD9FF030EE126FD0E42
:10344000DBCFE9FFDB2AFE0EDBCFEAFF01E3DB2A5D
:10345000020EEFCFDBFFDB50000801E3EBD0020EE2
:10346000DBA019D0E00E8C16FB0EDBCFE9FFFC0EC3
:10347000DBCFEAFFEFCF50F4FB0EDBCFE9FFDB2A17
:10348000FC0EDBCFEAFF01E3DB2AEF50756E73A081
:10349000FED77550DF6E020EDBA21AD0E00E8C163E
:1034A0008C80FB0EDBCFE9FFFC0EDBCFEAFFEFCF1A
:1034B00051F4FB0EDBCFE9FFDB2AFC0EDBCFEAFF8A
:1034C00001E3DB2AEF50756E73A0FED77550DF6EF7
:1034D000020EDBA41AD0E00E8C168C82FB0EDBCF22
:1034E000E9FFFC0EDBCFEAFFEFCF52F4FB0EDBCFA0
:1034F000E9FFDB2AFC0EDBCFEAFF01E3DB2AEF501A
:10350000756E73A0FED77550DF6E020EDBA61BD062
:10351000E00E8C16030E8C12FB0EDBCFE9FFFC0EC7
:10352000DBCFEAFFEFCF53F4FB0EDBCFE9FFDB2A63
:10353000FC0EDBCFEAFF01E3DB2AEF50756E73A0D0
:10354000FED77550DF6E020EDBA81AD0E00E8C1687
:103550008C84FB0EDBCFE9FFFC0EDBCFEAFFEFCF65
:1035600054F4FB0EDBCFE9FFDB2AFC0EDBCFEAFFD6
:1035700001E3DB2AEF50756E73A0FED77550DF6E46
:10358000020EDBAA1BD0E00E8C16050E8C12FB0E71
:10359000DBCFE9FFFC0EDBCFEAFFEFCF55F4FB0EEC
:1035A000DBCFE9FFDB2AFC0EDBCFEAFF01E3DB2AFE
:1035B000EF50756E73A0FED77550DF6E020EDBAC58
:1035C0001BD0E00E8C16060E8C12FB0EDBCFE9FF33
:1035D000FC0EDBCFEAFFEFCF56F4FB0EDBCFE9FFAB
:1035E000DB2AFC0EDBCFEAFF01E3DB2AEF50756E2E
:1035F00073A0FED77550DF6E020EDBAE1BD0E00E5F
:103600008C16070E8C12FB0EDBCFE9FFFC0EDBCF16
:10361000EAFFEFCF57F4FB0EDBCFE9FFDB2AFC0E0E
:10362000DBCFEAFF01E3DB2AEF50756E73A0FED714
:103630007550DF6E030EE15C02E2E16AE552E16E75
:10364000E552E7CFD9FF1200D9CFE6FFE1CFD9FF8E
:10365000020EE126010EDB6A080EF36E010EDBCFCF
:10366000F4FFF350F45C18E2E00E8C16010EDB5010
:103670008C12010EDB50EA6A500FE96E040EEA224A
:10368000FE0EDBCFEFFFDB50756E73A0FED77550DB
:10369000DF6E010EDB2AE0D7020EE15C02E2E16A96
:0C36A000E552E16EE552E7CFD9FF1200C1
:0436AC00D9CFE6FF8D
:1036B000E1CFD9FFE652FD0EDBCFE9FFFE0EDBCFF7
:1036C000EAFFEE52EF50010B02E08A8801D08A989F
:1036D0009398938A949E3F0EC716C66AFD0EDBCF61
:1036E000E9FFFE0EDBCFEAFFEF50C612FD0EDBCF87
:1036F000E9FFFE0EDBCFEAFFEE52EF50010B02E0D6
:10370000C68801D0C698FD0EDBCFE9FFFE0EDBCFE9
:10371000EAFFEE52EF50020B02E0C78C01D0C79CCB
:10372000FD0EDBCFE9FFFE0EDBCFEAFFEE52EF50DE
:10373000040B02E0C78E01D0C79EC68AC950DF6E57
:10374000E552E552E7CFD9FF1200D9CFE6FFE1CF2E
:10375000D9FFE652010EE66EFC0EDBCFE6FFF4EC7D
:103760000FF0E552E5520A0EE66EFC0EDBCFE6FFE7
:1037700083EC14F0E552E552FC0EE66E0E0EE66E9A
:10378000FC0EDBCFE6FF57EC13F0E552E552E552B5
:10379000FD0EDBCFE9FFFE0EDBCFEAFFEE52EF506E
:1037A000010BE66EFC0EDBCFE6FFFBEC11F0E55201
:1037B000E552E66AFC0EDBCFE6FF9FEC10F0E55227
:1037C000E552010EE66EFB0EDBCFE6FFF4EC0FF0E8
:1037D000E552E552090EE66EFB0EDBCFE6FF83EC09
:1037E00014F0E552E552E66AFB0EDBCFE6FF9FECF4
:1037F00010F0E552E552010EE66EFA0EDBCFE6FF61
:10380000F4EC0FF0E552E552FB0EE66E0E0EE66E9E
:10381000FA0EDBCFE6FF57EC13F0E552E552E55226
:10382000010EE66EFA0EDBCFE6FF9FEC10F0E552DC
:10383000E5523F0E7316726AFD0EDBCFE9FFFE0EF6
:10384000DBCFEAFFEF507212FD0EDBCFE9FFFE0E79
:10385000DBCFEAFFEE52EF50010B02E0728801D09D
:103860007298FD0EDBCFE9FFFE0EDBCFEAFFEE52D2
:10387000EF50020B02E0738C01D0739CFD0EDBCF86
:10388000E9FFFE0EDBCFEAFFEE52EF50040B02E041
:10389000738E01D0739E728A7550DF6EE552E552C9
:0638A000E7CFD9FF120082
:0A38A600D9CFE6FFE1CFD9FF020EF3
:1038B000E126E80EDE6E030EDD6EFC0ED316FE0E64
:1038C000DB500DE09B8CDFCF10F0DF06010EDBCF6D
:1038D00011F001E2DB061050111002E0F4D79B9CBE
:1038E000020EE15C02E2E16AE552E16EE552E7CFE9
:1038F000D9FF1200D9CFE6FFE1CFD9FFF29AD56AFE
:10390000D76AD66AFE0EDB50D512FD0EDB50D512FB
:10391000F294FC0EDB5001E0F28AFB0EDB5001E07A
:10392000D58EE552E7CFD9FF1200D9CFE6FFE1CF20
:10393000D9FF9D909E909A6A0F01526B020ECD6E38
:10394000CF6ACE6AFE0EDB50CD12FD0EDB5001E0D9
:103950009D80FC0EDB5001E0CD80E552E7CFD9FF22
:103960001200D9CFE6FFE1CFD9FFA092A192976ACA
:103970000F01526B020E796E7B6A7A6AFE0EDB5083
:103980007912FD0EDB5001E0A082FC0EDB5001E05D
:0A3990007980E552E7CFD9FF12005D
:06399A00980EF66E020E0D
:1039A000F76E000EF86E04010900F550756F0900FE
:1039B000F550766F03E1756701D03DD00900F550F1
:1039C000706F0900F550716F0900F550726F0900B2
:1039D0000900F550E96E0900F550EA6E090009008A
:1039E0000900F550736F0900F550746F0900090064
:1039F000F6CF77F4F7CF78F4F8CF79F470C4F6FF08
:103A000071C4F7FF72C4F8FF0401735302E17453E9
:103A100007E00900F550EE6E7307F8E27407F9D776
:103A200077C4F6FF78C4F7FF79C4F8FF040175077F
:083A3000000E765BBFD7120007
:083A3800120100020000000869
:103A4000D4D5016001000102000109022E0001012C
:103A500000C0640904000004FFFFFF000705010225
:103A60004000000705810240000007058202400077
:103A700000070583024000004A3A040309041203C8
:103A800052004500530045004100520043004800E9
:103A90003A03420069006F006D0065006400690030
:103AA000630061006C00200041006300710075003C
:103AB000690073006900740069006F006E002000E7
:103AC00042006F006100720064007A3A7E3A903AD8
:103AD000036A026A016A006A200EE76ED890043613
:103AE00005360636073600360136023603360950EB
:103AF000005C0A5001580B5002580C50035809E35F
:103B00000950005E0A50015A0B50025A0C50035AD9
:083B1000042AE72EE4D712009D
:083B1800036A026A016A180E3B
:103B2000E76ED8900536063607360136023603367C
:103B30000A50015C0B5002580C50035807E30A501E
:103B4000015E0B50025A0C50035A052AE72EEAD7A1
:023B5000120061
:0E3B5200FE0EE3CFE9FFFF0EE3CFEAFFE9CF5F
:103B6000F3FFEACFF4FFFB0EE35003E1FC0EE3505A
:103B700009E0FB0EE30602E2FC0EE306FD0EE35055
:063B8000EE6EF1D7120009
:0A3B8600C00EF36E00EE00F00E0E0C
:103B900001D81200EA6002D0EE6AFCD7F350E96067
:063BA0001200EE6AFCD7E2
:0A3BA600D9CFE6FFE1CFD9FFF29E70
:103BB000D09EF28CFE0EDB5001E0F28EE552E7CF94
:043BC000D9FF120017
:0C3BC4001DEE80F02DEE80F0F86A0F9CE2
:103BD000CDEC1CF003EC00F02DEC15F0FBD712003F
:023BE00080045F
:033BE200FFFFFFE3
:01FFF800A464
:01FFF900F710
:01FFFA008581
:01FFFB00FF06
:01FFFC0063A1
:01FFFD00F80B
:01FFFE00BF43
:01FFFF00F110
:00000001FF
