# Supplementary material for: Fully Open-Access Passive Dry Electrodes BIOADC: Open-Electroencephalography (EEG) Re-Invented
Source: Sensors (Basel). 2019 Feb 13;19(4):772. doi: 10.3390/s19040772 (PMC6413114; doi:10.3390/s19040772)
Supplement: Supplementary file 1 [file sensors-19-00772-s001.zip › additional_material/BIOADC_firmware/AcqBoard_16Chl.hex]

:020000040000FA
:06000000A1EF20F0120048
:020006001200E6
:08000800DACFE4FFE9CFE4FFC9
:10001000EACFE4FFE6527BC4CFFF7CC4CEFF9E90C4
:100020008A848A940E01015101E042D20E010851E6
:100030000BE0086B0E01002B230E0E01065D02E1A2
:10004000066B15D0062B13D0010E086F240E0E017F
:10005000005D04E10E01010E016F2AD20E0106516E
:1000600006E10E01800E026F040E036F05D0200E14
:100070000E010227000E03238A9081A2FED7E0C062
:10008000C9FFC7A0FED7C9CF7DF48C8A8C9AC96AF4
:10009000C7A0FED7C9CF7EF48A8002CEE9FF03CE87
:1000A000EAFF7EC4EFFF010E0E01EA6A0225E96E47
:1000B0000351EA227DC4EFFF8C9E83ACFED7E8C0DB
:1000C000C9FFC7A0FED7C9CF7DF48A848A94C96AC4
:1000D000C7A0FED7C9CF7EF48C8E100E0E01EA6A3F
:1000E0000225E96E0351EA227EC4EFFF110EEA6A8F
:1000F0000225E96E0351EA227DC4EFFF8A9081A2B6
:10010000FED7E1C0C9FFC7A0FED7C9CF7DF48C8A56
:100110008C9AC96AC7A0FED7C9CF7EF48A80020E26
:100120000E01EA6A0225E96E0351EA227EC4EFFF5E
:10013000030EEA6A0225E96E0351EA227DC4EFFF4D
:100140008C9E83ACFED7E9C0C9FFC7A0FED7C9CF3C
:100150007DF48A848A94C96AC7A0FED7C9CF7EF489
:100160008C8E120E0E01EA6A0225E96E0351EA2214
:100170007EC4EFFF130EEA6A0225E96E0351EA22FC
:100180007DC4EFFF8A9081A2FED7E2C0C9FFC7A05D
:10019000FED7C9CF7DF48C8A8C9AC96AC7A0FED7D6
:1001A000C9CF7EF48A80040E0E01EA6A0225E96E48
:1001B0000351EA227EC4EFFF050EEA6A0225E96ECA
:1001C0000351EA227DC4EFFF8C9E83ACFED7EAC0C8
:1001D000C9FFC7A0FED7C9CF7DF48A848A94C96AB3
:1001E000C7A0FED7C9CF7EF48C8E140E0E01EA6A2A
:1001F0000225E96E0351EA227EC4EFFF150EEA6A7A
:100200000225E96E0351EA227DC4EFFF8A9081A2A4
:10021000FED7E3C0C9FFC7A0FED7C9CF7DF48C8A43
:100220008C9AC96AC7A0FED7C9CF7EF48A80060E11
:100230000E01EA6A0225E96E0351EA227EC4EFFF4D
:10024000070EEA6A0225E96E0351EA227DC4EFFF38
:100250008C9E83ACFED7EBC0C9FFC7A0FED7C9CF29
:100260007DF48A848A94C96AC7A0FED7C9CF7EF478
:100270008C8E160E0E01EA6A0225E96E0351EA22FF
:100280007EC4EFFF170EEA6A0225E96E0351EA22E7
:100290007DC4EFFF8A9081A2FED7E4C0C9FFC7A04A
:1002A000FED7C9CF7DF48C8A8C9AC96AC7A0FED7C5
:1002B000C9CF7EF48A80080E0E01EA6A0225E96E33
:1002C0000351EA227EC4EFFF090EEA6A0225E96EB5
:1002D0000351EA227DC4EFFF8C9E83ACFED7ECC0B5
:1002E000C9FFC7A0FED7C9CF7DF48A848A94C96AA2
:1002F000C7A0FED7C9CF7EF48C8E180E0E01EA6A15
:100300000225E96E0351EA227EC4EFFF190EEA6A64
:100310000225E96E0351EA227DC4EFFF8A9081A293
:10032000FED7E5C0C9FFC7A0FED7C9CF7DF48C8A30
:100330008C9AC96AC7A0FED7C9CF7EF48A800A0EFC
:100340000E01EA6A0225E96E0351EA227EC4EFFF3C
:100350000B0EEA6A0225E96E0351EA227DC4EFFF23
:100360008C9E83ACFED7EDC0C9FFC7A0FED7C9CF16
:100370007DF48A848A94C96AC7A0FED7C9CF7EF467
:100380008C8E1A0E0E01EA6A0225E96E0351EA22EA
:100390007EC4EFFF1B0EEA6A0225E96E0351EA22D2
:1003A0007DC4EFFF8A9081A2FED7E6C0C9FFC7A037
:1003B000FED7C9CF7DF48C8A8C9AC96AC7A0FED7B4
:1003C000C9CF7EF48A800C0E0E01EA6A0225E96E1E
:1003D0000351EA227EC4EFFF0D0EEA6A0225E96EA0
:1003E0000351EA227DC4EFFF8C9E83ACFED7EEC0A2
:1003F000C9FFC7A0FED7C9CF7DF48A848A94C96A91
:10040000C7A0FED7C9CF7EF48C8E1C0E0E01EA6AFF
:100410000225E96E0351EA227EC4EFFF1D0EEA6A4F
:100420000225E96E0351EA227DC4EFFF8A9081A282
:10043000FED7DFC0C9FFC7A0FED7C9CF7DF48C8A25
:100440008C9AC96AC7A0FED7C9CF7EF48A800E0EE7
:100450000E01EA6A0225E96E0351EA227EC4EFFF2B
:100460000F0EEA6A0225E96E0351EA227DC4EFFF0E
:100470008C9E83ACFED7E7C0C9FFC7A0FED7C9CF0B
:100480007DF4C96AC7A0FED7C9CF7EF48C8E1E0E3C
:100490000E01EA6A0225E96E0351EA227EC4EFFFEB
:1004A0001F0EEA6A0225E96E0351EA227DC4EFFFBE
:1004B000E552E5CFEAFFE5CFE9FFE5CFDAFF11002E
:1004C0000200604100007A040000030000005E4169
:0A04D0000000120E00000200000000
:0604DA00D9CFE6FFE1CFDF
:1004E000D9FFE652A098636A626A0F01266B030E79
:1004F000E66EE66AE66A270EE66E0F0EE66E68ECBA
:1005000020F0106E050EE15E10500F01160E396FCF
:100510009F0E376F7B0E366FDF6ADF50106E116AE9
:10052000100E105C000E115810E2DF50040DF3CFD6
:10053000E9FFF4CFEAFF000EE926040EEA22EE6A94
:10054000EE6AEE6AEE6ADF2AE8D7658C0F01386B37
:100550006598659C62A607D062960001BF6BC46B6C
:10056000C56BC66BF7D70001010EDA6FDB6FDC6B72
:10057000DD6BCC6BDF6A040EDF5C26E2EA6ADF34F7
:10058000FE0BEA36E96EB30EE926000EEA22EE6AA9
:10059000ED6AEA6ADF34FE0BEA36E96EAB0EE92655
:1005A000000EEA22EE6AED6ADF50EA6AD00FE96EC9
:1005B000000EEA22EF6ADF50EA6AD40FE96E000EFD
:1005C000EA22EF6ADF2AD7D70001080EB36F040EC4
:1005D000B46F0F01160E266F0401400E026F040E59
:1005E000036F080E016F840E006F0001A56BA46BF2
:1005F000656A0F01366B160E396F9F0E376F7B0ED3
:10060000366F65B602D06586FCD70001010EA46F77
:10061000E552E552E7CFD9FF1200D9CFE6FFE1CF8F
:10062000D9FFE6520001A4050AE165BA08D0626A62
:100630000F01366B368136890001020EA46F6250BD
:10064000040B06E00F013651040B02E06294C6D899
:1006500065B254D06250010B09E00F013651010B15
:1006600005E03BDF0001040EA46F62906250100BA6
:1006700006E00F013651100B02E09AD8629862AC86
:1006800013D00F0136AD0FD0010EE66EE66A000EF4
:10069000E66EE66A730EE66EE66AC0EC1DF0106E5A
:1006A000060EE15E1050629C6250200B05E00F01C7
:1006B0003651200B01E062D86250020B14E00F01AA
:1006C0003651020B10E0010EE66EE66A000EE66E91
:1006D000E66AE6687F0EE66EC0EC1DF0106E060E50
:1006E000E15E1050636A040E0001E76EA419E8AEE3
:1006F00002D0E73402D0E750A45D02E2A19839D0DD
:100700000F0136A735D0DF6A040EDF5C31E262A646
:100710002FD064CFCDF00001CD51780BE842E842F4
:10072000E842CE6F6296CDB506D0CE51EA6AD40FBC
:10073000E96E000E05D0CE51EA6AD00FE96E000EC8
:10074000EA22EF70CE5102E161D810D0000EE66EC1
:10075000E66ACD0EE66E000EE66E720EE66EE66A94
:10076000C0EC1DF0106E060EE15E1050DF2ACCD7F3
:10077000A198E552E552E7CFD9FF12000F0126A15B
:1007800015D0A7C0E9FFA8C0EAFFEF5080080DE12F
:10079000B3C0E9FFB4C0EAFFEF50840806E1A7C088
:1007A000E9FFA8C0EAFF8C0EEF6E2691629A120054
:1007B0000F013685629865820001010ECC6F000E34
:1007C000E66EE66AE66EE66A750EE66EE66AC0EC0E
:1007D0001DF0106E060EE15E105012000001CC6B91
:1007E000000EE66EE66AE66EE66A740EE66EE66A8D
:1007F000C0EC1DF0106E060EE15E105065920F0108
:10080000369562A402D06294FCD71200D9CFE6FFDD
:10081000E1CFD9FFE652FD0E0001CD1553E17E0E6A
:10082000CD15E8407F0B040DF3CFA7F0F4CFA8F06F
:10083000000EA727040EA823A7C0A9F0A8C0AAF0FD
:10084000A975A7C0E9FFA8C0EAFFEF503C0BE8423A
:10085000E8420D0835E1DF6A080EDF5C23E2A7C03D
:10086000E9FFA8C0EAFF020EE926000EEA22EE50D8
:10087000EFCFEAFFE96EEF50E66EDF50EA6A400F15
:10088000E96E040EEA22E552E750EF6EA7C0E9FFD9
:10089000A8C0EAFF020EE926000EEA22EE2AEF22A5
:1008A000DF2ADAD7A7C0E9FFA8C0EAFF020EE926CF
:1008B000000EEA22400EEE6E040EED6E0DD807D04B
:1008C0003AD805D0FD0ECD15040801E159D8E552FE
:1008D000E552E7CFD9FF12000001BB6BD96BDC6B8F
:1008E000DD6BCF6BBC6BB3C0E9FFB4C0EAFFEF9E1A
:1008F000B375B3C0E9FFB4C0EAFFEF9EB375A9C0FA
:10090000E9FFAAC0EAFFEF9EBF6BC06BC16BC46B6F
:10091000C56BC66B8FD8000EE66EE66AE66EE66AB9
:10092000030EE66EE66AC0EC1DF0106E060EE15E88
:100930001050FBEF07F0020E0001BC5D02E1BBEFBF
:1009400008F0BC6BCF511AE1A9C0E9FFAAC0EAFFC9
:10095000EE52080EEF6EA9C0E9FFAAC0EAFF020E30
:10096000E926000EEA22400EEE6E040EED6EA9C0DE
:10097000E9FFAAC0EAFF8C0EEF6E1200CF6B1200E7
:10098000D9CFE6FFE1CFD9FFE652B3C0E9FFB4C04B
:10099000EAFFEF50400B01E0010EDF6E0001B3757E
:1009A000080EA45D0BE142C438FF0F01385103E08B
:1009B0000001100E02D00001040EA46FBC0526E158
:1009C000B3C0E9FFB4C0EAFF020EE926000EEA2236
:1009D000480EEE6E040EED6E6FDB020E0001BB5D85
:1009E00006E1B3C0E9FFB4C0EAFF840E0DD0DF50CA
:1009F00006E1B3C0E9FFB4C0EAFFC80E05D0B3C03A
:100A0000E9FFB4C0EAFF880EEF6E0FD0C4AF0CD080
:100A1000C751C81107E005D0C8C0FAFF0001C7518F
:100A2000F96EFADF0001C49FBC6BE552E552E7CFD7
:100A3000D9FF120004014051600BE842E842E8424D
:100A4000E842E842000901E0120041510C0A50E07E
:100A50000B0A3FE00C0A31E0010A22E00B0A1EE01B
:100A6000020A1CE0030A18E0080A10E0010A0CE080
:100A70000F0A08E0030A01E012000001BF8F080E10
:100A8000A46F120040EF07F05AEF09F00001A50E25
:100A9000BD6F000EBE6F0CD09DEF07F079EF05F033
:100AA00044510001BD6FBE6BA60EBD27000EBE23D4
:100AB000BF81010EC06FBF8F12000001BF8F040104
:100AC0004451EA6AA60FE96E000EEA2242C4EFFF23
:100AD0001200000EE66EE66AE66EE66A020EE66E4A
:100AE000E66AC0EC1DF0106E060EE15E10501200BA
:100AF0001200D9CFE6FFE1CFD9FF050EE1260401B0
:100B0000420510E140511F0B00090CE10001BF8FAD
:100B1000030E0401415D04E10001010ECB6F02D020
:100B20000001CB6B0401425101E011D140511F0B78
:100B3000020801E00CD144510F0B000901E107D17B
:100B400044510F0B030801E202D1200E0001A45D05
:100B500001E0FDD0BF8F040144BF16D044510F0BFC
:100B6000E96EEA6AD890E936EA36AB0EE926000E5D
:100B7000EA22EECFDEFFEDCFDDFF44510F0BEA6A34
:100B8000D40FE96E000E15D044510F0BE96EEA6ADE
:100B9000D890E936EA36B30EE926000EEA22EECF07
:100BA000DEFFEDCFDDFF44510F0BEA6AD00FE96E97
:100BB000000EEA22020EEFCFDBFFD950020FE96EE2
:100BC000DACFEAFFEF50010B03E1000EDF9401D012
:100BD000DF8444BF0BD044510F0BE96EEA6AD89012
:100BE000E936EA36AB0EE926000E0AD044510F0B67
:100BF000E96EEA6AD890E936EA36B30EE926000EC5
:100C0000EA22DECFEEFFDDCFEDFF030E415D20E1F6
:100C1000DECFE9FFDDCFEAFFEF50800B11E044BFEC
:100C200007D044510F0BEA6AD40FE96E000E06D0CC
:100C300044510F0BEA6AD00FE96E000EEA22EF82F0
:100C4000840EDECFE9FFDDCFEAFFE850EF127FD060
:100C5000DF74DECFE9FFDDCFEAFFEF50800B1BE052
:100C6000DECFE9FFDDCFEAFFEF9EDECFE9FFDDCF8C
:100C7000EAFFEF8C020EE66EE66ADECFE6FFDDCF1E
:100C8000E6FF050EE66EE66AC0EC1DF0106E060E7D
:100C9000E15E105005D0DECFE9FFDDCFEAFFEF8C3B
:100CA000DF74D950020FE96EDACFEAFFEF50020B82
:100CB00007E1DECFE9FFDDCFEAFFEF50800B2BE04D
:100CC000040144BF07D044510F0BEA6AD40FE96E08
:100CD000000E06D044510F0BEA6AD00FE96E000EE9
:100CE000EA22EF923B0E106EDECFE9FFDDCFEAFF86
:100CF000E850EF16020EE66EE66ADECFE6FFDDCFC5
:100D0000E6FF050EE66EE66AC0EC1DF0106E060EFC
:100D1000E15E105007D03B0EDECFE9FFDDCFEAFFEA
:100D2000E850EF16040144510F0B116A260F106EA4
:100D30000F0E1122030E10C0DBFF040E11C0DBFFEB
:100D4000030EDBCFE9FF040EDBCFEAFFEF90050EC9
:100D5000E15C02E2E16AE552E16EE552E7CFD9FFDC
:100D600012000001DA514DE1010EDA6FDB5149E169
:100D7000010EDB6F020EBC5D0DE1B3C0E9FFB4C034
:100D8000EAFFEE52EF6AB3C0E9FFB4C0EAFFC80E53
:100D9000EF6E1200BC0535E1CF6BA7C0E9FFA8C01C
:100DA000EAFFEE52080EEF6EA7C0E9FFA8C0EAFF07
:100DB000020EE926000EEA22400EEE6E040EED6EE3
:100DC000A7C0E9FFA8C0EAFF840EEF6E010ECF6F47
:100DD000A9C0E9FFAAC0EAFFEE52080EEF6EA9C053
:100DE000E9FFAAC0EAFF020EE926000EEA22400E41
:100DF000EE6E040EED6EA9C0E9FFAAC0EAFF800EF8
:100E0000EF6E12000001DC6BDD6B020EBC5D18E1C1
:100E1000A9C0E9FFAAC0EAFFEE52080EEF6EA9C012
:100E2000E9FFAAC0EAFF020EE926000EEA22480EF8
:100E3000EE6E040EED6EA9C0E9FFAAC0EAFF1DD058
:100E4000C0510401465D0001C1510401475904E24B
:100E500046C4C0F047C4C1F02FD9B3C0E9FFB4C045
:100E6000EAFF020EE926000EEA22480EEE6E040E9C
:100E7000ED6EB3C0E9FFB4C0EAFFC80EEF6E12001A
:100E8000800E0401405D58E10001C00EBF6F0401F7
:100E90004351030A2FE0010A09E0030A4BE1000174
:100EA000B60EBD6F3F0EBE6F120E3ED04251F66EB3
:100EB000F76AD890F636F736F60EF6263F0EF7228A
:100EC0000900F5CFBDF00A00F5CFBEF0020E00011B
:100ED000F76ABD25F66EBE51F7220800F5CFC0F0C7
:100EE000030EF76ABD25F66EBE51F7220800F5CF56
:100EF000C1F01200030E425D1AE24251F66EF76A2B
:100F0000D890F636F736480EF626400EF72209003E
:100F1000F5CFBDF00A00F5CFBEF0BDC0F6FFBEC0F4
:100F2000F7FF0800F5500001C06FC16B120000010F
:100F3000BF6B12000001BF6B1200D9CFE6FFE1CFFB
:100F4000D9FF020EE1260401486B496B40511F0B8B
:100F5000020A0EE0030A09E0010A39E10001BF8F2D
:100F6000CB0535E10401488332D00001BF8F2FD07B
:100F70000001BF8F040144BF0BD044510F0BE96E39
:100F8000EA6AD890E936EA36AB0EE926000E0AD0B6
:100F900044510F0BE96EEA6AD890E936EA36B30E8F
:100FA000E926000EEA22EECFDEFFEDCFDDFFDECF39
:100FB000E9FFDDCFEAFFEF50800B09E0DECFE9FF6C
:100FC000DDCFEAFFEF50040B02E0010E486F000195
:100FD000BFAF07D0480EBD6F040EBE6FBF81020EBB
:100FE000C06F020EE15C02E2E16AE552E16EE55299
:100FF000E7CFD9FF120065980001BFBF2BD0C4AF67
:1010000009D0020EBC6FDD5101E1FCDE0001DB6B9B
:10101000DA6B1200A9C0E9FFAAC0EAFFEE52080E7F
:10102000EF6EA9C0E9FFAAC0EAFF020EE926000E92
:10103000EA22400EEE6E040EED6EA9C0E9FFAAC0D2
:10104000EAFF8C0EEF6EB3C0E9FFB4C0EAFF840E76
:10105000EF6E1200040140AF0DD00001010EBC6F15
:10106000DC5101E1CFDE0001DB6BDA6BD95123E10A
:10107000B1EF06F00001020EBC6FA9C0E9FFAAC0E3
:10108000EAFFEE52080EEF6EA9C0E9FFAAC0EAFF20
:10109000020EE926000EEA22400EEE6E040EED6E00
:1010A000A9C0E9FFAAC0EAFF840EEF6EDB6BDA6B22
:1010B000D95101E156DE1200D9CFE6FFE1CFD9FFC9
:1010C000E652080EDF6E0001C05D000EC1590AE253
:1010D000C0C0DFFFBB5102E1010E03D0BB0502E13E
:1010E000020EBB6FDF50116AE850C05DC06F115037
:1010F000C159C16FB3C0E9FFB4C0EAFFEE52DFCF00
:10110000EFFF480EC96F040ECA6FBFB118D0DF5091
:101110002DE0BDC0F6FFBEC0F7FFBD2B000EBE2305
:101120000800F550E66EC9C0E9FFCAC0EAFFC92B46
:10113000000ECA23E552E750EF6EDF06E8D7DF5016
:1011400015E0BDC0E9FFBEC0EAFFBD2B000EBE2307
:10115000EF50E66EC9C0E9FFCAC0EAFFC92B000E16
:10116000CA23E552E750EF6EDF06E9D7E552E552B4
:10117000E7CFD9FF1200D9CFE6FFE1CFD9FF020EAA
:10118000E126A7C0E9FFA8C0EAFFEE52EFCFDFFFDC
:10119000DFCF10F010500001C55D000EC65902E20D
:1011A000C5C0DFFFDF50106E116AE850C55DC56F26
:1011B0001150C659C66F010EDB6ADF50F36E010E87
:1011C000DBCFF4FFF350F45C16E2010EDB50EA6A69
:1011D000480FE96E040EEA22EF50E66EC2C0E9FF46
:1011E000C3C0EAFFC22B000EC323E552E750EF6EE7
:1011F000010EDB2AE2D7000ED880C555000EC65579
:1012000027E2A9C0E9FFAAC0EAFFEE52080EEF6E7E
:10121000A9C0E9FFAAC0EAFF020EE926000EEA22F1
:10122000480EEE6E040EED6EA7C0E9FFA8C0EAFFFF
:10123000EF50400B06E1A9C0E9FFAAC0EAFFC80EC3
:1012400005D0A9C0E9FFAAC0EAFF880EEF6E28D03A
:10125000A9C0E9FFAAC0EAFFEE52080EEF6EA9C0CE
:10126000E9FFAAC0EAFF020EE926000EEA22400EBC
:10127000EE6E040EED6EA9C0E9FFAAC0EAFF840E6F
:10128000EF6EC751C81107E005D0C8C0FAFF0001D2
:10129000C751F96EFADF0001C49FD95101E161DD48
:1012A000020EE15C02E2E16AE552E16EE552E7CF4F
:1012B000D9FF1200D9CFE6FFE1CFD9FFE6520001F6
:1012C000BF8F030EE66EE66AE66A270EE66E0F0E25
:1012D000E66E68EC20F0106E050EE15E1050DF6ADD
:1012E000DF50106E116A100E105C000E115810E2E3
:1012F000DF50040DF3CFE9FFF4CFEAFF000EE9263B
:10130000040EEA22EE6AEE6AEE6AEE6ADF2AE8D797
:10131000658CDF6A040EDF5C10E2DF50EA6AD00FF2
:10132000E96E000EEA22EF6ADF50EA6AD40FE96E36
:10133000000EEA22EF6ADF2AEDD7010EE66EE66ABA
:10134000E66AA60EE66E000EE66E68EC20F0106E01
:10135000050EE15E1050659C0001080EB36F040E8F
:10136000B46F000EA76F040EA86FA7C0A9F0AA6FF4
:1013700042C4A5F0A55102E1100E12D0010EE66E96
:10138000E66AA50EE66E000EE66E010EE66EE66AF1
:10139000C0EC1DF0106E060EE15E10500001200E34
:1013A000A46FE552E552E7CFD9FF1200D9CFE6FF8F
:1013B000E1CFD9FF020EE126000EDE6E040EDD6ED7
:1013C000FD0EDB50E824126EFE0EDB50040DF350D0
:1013D0001224040DF4CF11F0D9CFE9FFDACFEAFFE0
:1013E000F350EE261150ED22DECFE9FFDDCFEAFF0C
:1013F000EF9EFD0EDB500AE1FE0EEA6ADB34FE0BC7
:10140000EA36E96EAB0EE926000E09D0FE0EEA6A56
:10141000DB34FE0BEA36E96EB30EE926000EEA2253
:10142000DECFEEFFDDCFEDFFDECFE9FFDDCFEAFF60
:10143000EF9CDECFE9FFDDCFEAFF040EE926000EC8
:10144000EA22EF8C020EE15C02E2E16AE552E16E13
:10145000E552E7CFD9FF1200D9CFE6FFE1CFD9FFA0
:10146000020EE126FD0EDBA407D0E66AFE0EDBCFFE
:10147000E6FF9CDFE552E552FD0EDBA208D0010E2F
:10148000E66EFE0EDBCFE6FF91DFE552E552FE0E83
:10149000DB50116A260F106E0F0E112210C0DEFFF6
:1014A00011C0DDFFDECFE9FFDDCFEAFFFD0EDBCFB0
:1014B000EFFF020EE15C02E2E16AE552E16EE55205
:1014C000E7CFD9FF1200D9CFE6FFE1CFD9FF020E57
:1014D000E126FE0EDB5020E1A9C0E9FFAAC0EAFF29
:1014E000EE52080EEF6EA9C0E9FFAAC0EAFF020E95
:1014F000E926000EEA22400EEE6E040EED6EA9C043
:10150000E9FFAAC0EAFF8C0EEF6EB3C0E9FFB4C0DA
:10151000EAFF840EEF6E3BD0FD0EDB50E824126E26
:10152000FE0EDB50040DF3501224040DF3CF10F027
:10153000F4CF11F0000E1026040E112210C0DEFFB1
:1015400011C0DDFF840EDECFE9FFDDCFEAFFE850FA
:10155000EF12FD0EDB50E824126EFE0EDB50040D80
:10156000F3501224010F040DF3CF10F0F4CF11F05B
:10157000000E1026040E112210C0DEFF11C0DDFF88
:10158000840EDECFE9FFDDCFEAFFE850EF12020E56
:10159000E15C02E2E16AE552E16EE552E7CFD9FF94
:1015A0001200D9CFE6FFE1CFD9FF020EE126FD0EF2
:1015B000DB500AE0FE0EEA6ADB34FE0BEA36E96E27
:1015C000B30EE926000E09D0FE0EEA6ADB34FE0BEC
:1015D000EA36E96EAB0EE926000EEA22EECFDEFF18
:1015E000EDCFDDFFD9CFE9FFDACFEAFFEE50ED1006
:1015F00003E1F36AF46A44D0DECFE9FFDDCFEAFF0E
:10160000020EE926000EEA22FB0EDBCFEEFFFC0EF7
:10161000DBCFEDFFDECFE9FFDDCFEAFFEE52FA0EC2
:10162000DBCFEFFF400EDECFE9FFDDCFEAFFE85072
:10163000EF16880EDECFE9FFDDCFEAFFE850EF12AC
:10164000FD0EDB500AE0FE0EEA6ADB34FE0BEA36E2
:10165000E96EB30EE926000E09D0FE0EEA6ADB340D
:10166000FE0BEA36E96EAB0EE926000EEA22EF74B5
:10167000DECF10F0DDCF11F010C0F3FF11C0F4FF8A
:10168000020EE15C02E2E16AE552E16EE552E7CF6B
:10169000D9FF1200D9CFE6FFE1CFD9FF65A84ED020
:1016A000FE0EEA6ADB34FE0BEA36E96EB30EE9267B
:1016B000000EEA22EE50EFCFEAFFE96E400EEE1682
:1016C000EE6AEE6AEE6AFE0EEA6ADB34FE0BEA367A
:1016D000E96EB30EE926000EEA22EE50EFCFEAFFE4
:1016E000E96EEE7CFE0EEA6ADB34FE0BEA36E96E4A
:1016F000B30EE926000EEA22EF74400E106EFE0EC5
:10170000EA6ADB34FE0BEA36E96EB30EE926000E18
:10171000EA22EE50EFCFEAFFE96E1050EF16FE0E10
:10172000EA6ADB34FE0BEA36E96EB30EE926000EF8
:10173000EA22EE50EFCFEAFFE96EEF7CE552E7CF09
:04174000D9FF1200BB
:0C1744000E01280E096F040E0A6F380E0B
:101750000B6F040E0C6F2C0E0D6F040E0E6F3C0EF3
:101760000F6F040E106F116B04017A697B697C693D
:101770001200D9CFE6FFE1CFD9FF060EE1267BC4E8
:1017800010F0116A126A136A080E1F0B07E0D89056
:101790001036113612361336E806F9E17CC414F01F
:1017A000156A166A176A1450102615501122165021
:1017B00012221750132210C0DFFF010E11C0DBFFF1
:1017C000020E12C0DBFF030E13C0DBFF146A156AA2
:1017D000010E166E176AD9CFE9FFDACFEAFFEE5095
:1017E000145C106EEE501558116EEE501658126EB5
:1017F000EE501758136E10C0DFFF010E11C0DBFF53
:10180000020E12C0DBFF030E13C0DBFF04017A518E
:10181000300A01E192D0100A67E0300A4EE0100A67
:1018200036E0500A1BE0100A01E0A9D0100E146E39
:10183000156A166A176AD9CFE9FFDACFEAFFEE50C8
:101840001426EE501522EE501622EE501722106A82
:101850006C0E116EDC0E126E020E17D0080E146E96
:10186000156A166A176AD9CFE9FFDACFEAFFEE5098
:101870001426EE501522EE501622EE501722106A52
:10188000360E116E6E0E126E010E136E45D0040EE2
:10189000146E156A166A176AD9CFE9FFDACFEAFF24
:1018A000EE501426EE501522EE501622EE5017225E
:1018B000106A1B0E116EB70E2DD0020E146E156A33
:1018C000166A176AD9CFE9FFDACFEAFFEE5014267D
:1018D000EE501522EE501622EE501722800E106E9A
:1018E0008D0E116E5B0E16D0010E146E156A166AFF
:1018F000176AD9CFE9FFDACFEAFFEE501426EE508F
:101900001522EE501622EE501722C00E106EC60E93
:10191000116E2D0E126E136A10C004F011C005F086
:1019200012C006F013C007F014C009F015C00AF089
:1019300016C00BF017C00CF019D0600E106EE30E3D
:10194000116E160E126E136A10C004F011C005F06D
:10195000066E13C007F0DFCF09F0010EDBCF0AF0EF
:10196000020EDBCF0BF0030EDBCF0CF027EC20F0E8
:10197000040E04C0DBFF050E05C0DBFF04D0040E1F
:10198000DB6A050EDB6A040EDBCF10F0050EDBCF41
:1019900011F010C0F3FF11C0F4FF060EE15C02E28B
:1019A000E16AE552E16EE552E7CFD9FF1200D9CFE7
:1019B000E6FFE1CFD9FF040EE126D950FD0FE96E15
:1019C000FF0EDA20EA6E880ED880EE54130EED5426
:1019D00001E270D1FD0EDBCF10F0FE0EDBCF11F077
:1019E000DD0E105C020E115836E30401400E7A6FD2
:1019F000146A156A010E166E176AFD0EDBCF1CF015
:101A0000FE0EDBCF1DF01E6A1F6A186A6C0E196E7F
:101A1000DC0E1A6E020E1B6E18C004F019C005F021
:101A20001AC006F0076E1CC009F01DC00AF01EC0E7
:101A30000BF01FC00CF027EC20F00450145C106E6B
:101A400005501558116E06501658126E075017584B
:101A5000136E100E40D0FD0EDBCF10F0FE0EDBCF6C
:101A600011F06F0E105C010E11583BE30401500E93
:101A70007A6F146A156A010E166E176AFD0EDBCFB7
:101A80001CF0FE0EDBCF1DF01E6A1F6A186A360EB0
:101A9000196E6E0E1A6E010E1B6E18C004F019C07E
:101AA00005F01AC006F0076E1CC009F01DC00AF050
:101AB0001EC00BF01FC00CF027EC20F00450145C8B
:101AC000106E05501558116E06501658126E0750BC
:101AD0001758136E080E1026000E11221222132220
:101AE000DDD0FD0EDBCF10F0FE0EDBCF11F0B80E17
:101AF000105C000E11582AE304017A6B146A156A0F
:101B0000010E166EFD0EDBCF1AF0FE0EDBCF1BF0C2
:101B10001C6A176A1B0E186EB70E196E17C005F0F7
:101B200018C006F0076E1AC00AF01BC00BF01CC0EC
:101B30000CF04BEC20F00550145C106E065015585C
:101B4000116E07501658126E040E36D0FD0EDBCF04
:101B500010F0FE0EDBCF11F05C0E105C000E115881
:101B60002DE30401100E7A6F146A156A010E166EC9
:101B7000FD0EDBCF1AF0FE0EDBCF1BF01C6A800ED1
:101B8000176E8D0E186E5B0E196E17C005F018C01B
:101B900006F0076E1AC00AF01BC00BF01CC00CF058
:101BA0004BEC20F00550145C106E06501558116E69
:101BB00007501658126E020E102636D0FD0EDBCFDF
:101BC00010F0FE0EDBCF11F02E0E105C000E11583F
:101BD0002FE30401200E7A6F146A156A010E166E47
:101BE000FD0EDBCF1AF0FE0EDBCF1BF01C6AC00E21
:101BF000176EC60E186E2D0E196E17C005F018C0A0
:101C000006F0076E1AC00AF01BC00BF01CC00CF0E7
:101C10004BEC20F00550145C106E06501558116EF8
:101C200007501658126E102A000E1122122235D0BB
:101C3000FD0EDBCF10F0FE0EDBCF11F0170E105CA7
:101C4000000E115837E30401300E7A6F146A156ADA
:101C5000010E166EFD0EDBCF1AF0FE0EDBCF1BF071
:101C60001C6A600E176EE30E186E160E196E17C002
:101C700005F018C006F0076E1AC00AF01BC00BF082
:101C80001CC00CF04BEC20F00550145C106E06509C
:101C90001558116E07501658126E136A10C0DFFFE8
:101CA000010E11C0DBFF020E12C0DBFF030E13C0DA
:101CB000DBFF02D0010E23D0E66A010EE66E7AC485
:101CC000E6FF54EC1FF0E552E552E552D9CFE9FFAB
:101CD000DACFEAFFEECF10F0EECF11F0EECF12F038
:101CE000EFCF13F0080ED8901332123211321032A7
:101CF000E806F9E110C07BF4000EDFCF7CF4106E33
:101D0000040EE15C02E2E16AE552E16E1050E55238
:101D1000E7CFD9FF1200D9CFE6FFE1CFD9FF090EF7
:101D2000E1260E01006B016B800E026F040E036F43
:101D3000800E046F040E056F066B076BDF6A086B7D
:101D4000400EE66E640EE66E000EE66EE66A010E6A
:101D5000E66ED1EC0AF0106E050EE15E1050050E35
:101D6000F3CFDBFF060EF4CFDBFF0E011151E96E5E
:101D7000EA6AD890E936EA36090EE9260E0EEA221A
:101D8000030EEECFDBFF040EEDCFDBFF0401C00E30
:101D9000806F0E01115105E0020E115D02E0000E90
:101DA00001D0010E000902E0020E01D0030E040171
:101DB000816F020EE66E800EE66E040EE66E010E78
:101DC000E66EE66ED1EC0AF0106E050EE15E105084
:101DD000070EF3CFDBFF080EF4CFDBFF070EDBCFE0
:101DE000E9FF080EDBCFEAFFEF50800B04E062A6AC
:101DF000F5D76296F3D7D768160ED66EF294D58EC5
:101E0000F2B404D062A6FCD76296FAD7D59E32EC23
:101E10001AF08A848A9481A2FED78A90DFC0C9FF13
:101E2000C7A0FED7C9CF80F4DFC0C9FFC7A0FED7C7
:101E3000C9CF80F48A808C8A8C9A83ACFED78C9E22
:101E4000E7C0C9FFC7A0FED7C9CF80F4E7C0C9FF6C
:101E5000C7A0FED7C9CF80F48C8ECF68CE689E9085
:101E6000CD8062A607D064A804D0F29E0E010007C0
:101E7000F28E62960E01015148E0DF5046E1010EFC
:101E8000DF6EDE52C20EDD6E070EDBCFE9FF080EFD
:101E9000DBCFEAFFEF50800BF7E1070EB5C0DBFFA9
:101EA000080EB6C0DBFFD950010F106EDACF11F06B
:101EB000070EDBCFE9FF080EDBCFEAFF020EE926B3
:101EC000000EEA2210C0EEFF11C0EDFF070EDBCFBF
:101ED000E9FF080EDBCFEAFFEE52010EEF6E400E77
:101EE000106E070EDBCFE9FF080EDBCFEAFF1050C4
:101EF000EF16880E106E070EDBCFE9FF080EDBCF62
:101F0000EAFF1050EF120001B5750E010651075D92
:101F100057E0030EDBCFE9FF040EDBCFEAFFEF5003
:101F2000800B4EE1030EDBCFE9FF040EDBCFEAFFAF
:101F3000020EE926000EEA2204CEEEFF05CEEDFFEA
:101F4000030EDBCFE9FF040EDBCFEAFFEE52400EBB
:101F5000EF6E106E030EDBCFE9FF040EDBCFEAFF5E
:101F60001050EF16880E106E030EDBCFE9FF040E43
:101F7000DBCFEAFF1050EF12030E115D02E1116B8F
:101F800001D0112B1151E96EEA6AD890E936EA3690
:101F9000090EE9260E0EEA22030EEECFDBFF040E39
:101FA000EDCFDBFF230E075D06E1076B800E046FAC
:101FB000040E056F05D0072B400E0427000E0523E5
:101FC000050EDBCFE9FF060EDBCFEAFFEF50800BFB
:101FD00001E047D7C10E0001645D01E1AED0B60E4D
:101FE000645D11E1690EE66E000EE66E650EE66E4A
:101FF000000EE66EE7EC16F0E552E552E552E552CA
:10200000DE52B60E21D0B70E645D08E165C0E6FF72
:10201000F1EC18F0E552DE52B70E16D0B40E645D46
:1020200011E1690EE66E000EE66E650EE66E000EBC
:10203000E66EA5EC1AF0E552E552E552E552DE52A5
:10204000B40E02D0DE52A00EDD6E010EDB50A008F1
:1020500041E0070EDBCFE9FF080EDBCFEAFFEF50D0
:10206000800BF7E1070EB5C0DBFF080EB6C0DBFF43
:10207000D950010F106EDACF11F0070EDBCFE9FF58
:10208000080EDBCFEAFF020EE926000EEA2210C09E
:10209000EEFF11C0EDFF070EDBCFE9FF080EDBCF2F
:1020A000EAFFEE52010EEF6E400E106E070EDBCF10
:1020B000E9FF080EDBCFEAFF1050EF16880E106E16
:1020C000070EDBCFE9FF080EDBCFEAFF1050EF125F
:1020D0000001B575050EADC0DBFF060EAEC0DBFF1F
:1020E000050EDBCFE9FF060EDBCFEAFF020EE92685
:1020F000000EEA22640EEE6E000EED6E050EDBCFD2
:10210000E9FF060EDBCFEAFFEE52400EEF6E106ED7
:10211000050EDBCFE9FF060EDBCFEAFF1050EF160E
:10212000880E106E050EDBCFE9FF060EDBCFEAFF4F
:102130001050EF120001AD7594D6CD90010EDB6A00
:10214000020EDB6A050EF36E010EDBCFF4FFF350D7
:10215000F45C3CE262A605D064A802D00E01000740
:102160006296070EDBCFE9FF080EDBCFEAFFEF50E8
:10217000800B09E1020EDB5006E1010EF36E020E48
:10218000F3CFDBFF20D0030EDBCFE9FF040EDBCF64
:10219000EAFFEF50800BD6E1030E0E01115D02E164
:1021A000116B01D0112B1151E96EEA6AD890E93612
:1021B000EA36090EE9260E0EEA22030EEECFDBFF09
:1021C000040EEDCFDBFF010EDB2ABCD7DE52C10EC1
:1021D000DD6E010EE66ED950010FE66E000EDA20BC
:1021E000E66E010EE66EE66ED1EC0AF0106E050E9C
:1021F000E15E1050070EF3CFDBFF080EF4CFDBFFDC
:10220000070EDBCFE9FF080EDBCFEAFFEF50800BB4
:1022100004E062A6F5D76296F3D7090EE15C02E20C
:0E222000E16AE552E16EE552E7CFD9FF120008
:02222E00D9CF06
:10223000E6FFE1CFD9FFFE0EDB50640A01E192D048
:102240006C0A01E186D02C0A01E17AD02D0A6FE0F8
:10225000020A64E0010A59E0110A4EE0010A43E073
:10226000030A38E0010A2DE00E0A22E0030A17E013
:10227000010A0CE0070A01E081D0FD0EDB5003E10A
:102280000F0148917BD00F01488178D0FD0EDB50C3
:1022900003E10F01489372D00F0148836FD0FD0E08
:1022A000DB5003E10F01489569D00F01488566D0E6
:1022B000FD0EDB5003E10F01489760D00F01488706
:1022C0005DD0FD0EDB5003E10F01489957D00F019F
:1022D000488954D0FD0EDB5003E10F01489B4ED0DE
:1022E0000F01488B4BD0FD0EDB5003E10F01489DE1
:1022F00045D00F01488D42D0FD0EDB5003E10F01A8
:10230000489F3CD00F01488F39D0FD0EDB5003E1D0
:102310000F01499133D00F01498130D0FD0EDB50C0
:1023200003E10F0149932AD00F01498327D0FD0E05
:10233000DB5003E10F01499521D00F0149851ED0E3
:10234000FD0EDB5003E10F01499718D00F014987BB
:1023500015D0FD0EDB5003E10F0149990FD00F019D
:1023600049890CD0FD0EDB5005E10F01486BE00EF2
:10237000491704D00F0148691F0E4913E552E7CFF2
:10238000D9FF1200D9CFE6FFE1CFD9FFFD0EDB5018
:10239000010805E2010EF36EFD0EF3CFDBFFFE0E2A
:1023A000DB502C0A01E140D1050A01E135D1010AD7
:1023B00001E12AD10F0A01E11FD1010A01E114D183
:1023C000020A01E109D1070A01E1FED0030A01E195
:1023D000F3D03F0A01E1E8D0010A01E1DDD0050AAE
:1023E00001E1D2D0010A01E1C7D0030A01E1BCD06A
:1023F000010A01E1B1D00E0A01E1A6D0030A01E110
:102400009BD0010A01E190D0070A01E185D0020AC0
:1024100001E17AD0010A01E16FD01F0A65E0010AEB
:102420005BE0050A51E0010A47E0030A3DE0010ACA
:1024300033E00D0A29E0010A1FE0070A15E0010A4E
:102440000BE0030A01E0F6D0FD0EDB50E8B0948EFD
:10245000E8B0F0D0949EEED0FD0EDB50E8B0958849
:10246000E8B0E8D09598E6D0FD0EDB50E8B0958A4C
:10247000E8B0E0D0959ADED0FD0EDB50E8B0958C48
:10248000E8B0D8D0959CD6D0FD0EDB50E8B0958E44
:10249000E8B0D0D0959ECED0FD0EDB50E8B0938052
:1024A000E8B0C8D09390C6D0FD0EDB50E8B0938260
:1024B000E8B0C0D09392BED0FD0EDB50E8B093845C
:1024C000E8B0B8D09394B6D0FD0EDB50E8B0938658
:1024D000E8B0B0D09396AED0FD0EDB50E8B0938854
:1024E000E8B0A8D09398A6D0FD0EDB50E8B0938A50
:1024F000E8B0A0D0939A9ED0FD0EDB50E8B0938C4C
:10250000E8B098D0939C96D0FD0EDB50E8B0938E47
:10251000E8B090D0939E8ED0FD0EDB50E8B0928054
:10252000E8B088D0929086D0FD0EDB50E8B0928261
:10253000E8B080D092927ED0FD0EDB50E8B092845D
:10254000E8B078D0929476D0FD0EDB50E8B0928659
:10255000E8B070D092966ED0FD0EDB50E8B0928A53
:10256000E8B068D0929A66D0FD0EDB50E8B0968055
:10257000E8B060D096905ED0FD0EDB50E8B0968259
:10258000E8B058D0969256D0FD0EDB50E8B0968455
:10259000E8B050D096944ED0FD0EDB50E8B0928E4D
:1025A000E8B048D0929E46D0FD0EDB50E8B0928C49
:1025B000E8B040D0929C3ED0FD0EDB50E8B0948055
:1025C000E8B038D0949036D0FD0EDB50E8B094825D
:1025D000E8B030D094922ED0FD0EDB50E8B0948459
:1025E000E8B028D0949426D0FD0EDB50E8B095805A
:1025F000E8B020D095901ED0FD0EDB50E8B095825B
:10260000E8B018D0959216D0FD0EDB50E8B0958456
:10261000E8B010D095940ED0FD0EDB50E8B0958652
:10262000E8B008D0959606D0FD0EDB50E8B0948C4B
:10263000E8A0949CE552E7CFD9FF1200D9CFE6FF7E
:10264000E1CFD9FFFD0EDB50010805E2010EF36E6C
:10265000FD0EF3CFDBFFFE0EDB502C0A01E140D173
:10266000050A01E135D1010A01E12AD10F0A01E190
:102670001FD1010A01E114D1020A01E109D1070ABF
:1026800001E1FED0030A01E1F3D03F0A01E1E8D005
:10269000010A01E1DDD0050A01E1D2D0010A01E120
:1026A000C7D0030A01E1BCD0010A01E1B1D00E0A92
:1026B00001E1A6D0030A01E19BD0010A01E190D01B
:1026C000070A01E185D0020A01E17AD0010A01E19D
:1026D0006FD01F0A65E0010A5BE0050A51E0010ABC
:1026E00047E0030A3DE0010A33E00D0A29E0010A50
:1026F0001FE0070A15E0010A0BE0030A01E0F6D02B
:10270000FD0EDB50E8B08B8EE8B0F0D08B9EEED0A3
:10271000FD0EDB50E8B08C88E8B0E8D08C98E6D0AD
:10272000FD0EDB50E8B08C8AE8B0E0D08C9ADED0A9
:10273000FD0EDB50E8B08C8CE8B0D8D08C9CD6D0A5
:10274000FD0EDB50E8B08C8EE8B0D0D08C9ECED0A1
:10275000FD0EDB50E8B08A80E8B0C8D08A90C6D0C1
:10276000FD0EDB50E8B08A82E8B0C0D08A92BED0BD
:10277000FD0EDB50E8B08A84E8B0B8D08A94B6D0B9
:10278000FD0EDB50E8B08A86E8B0B0D08A96AED0B5
:10279000FD0EDB50E8B08A88E8B0A8D08A98A6D0B1
:1027A000FD0EDB50E8B08A8AE8B0A0D08A9A9ED0AD
:1027B000FD0EDB50E8B08A8CE8B098D08A9C96D0A9
:1027C000FD0EDB50E8B08A8EE8B090D08A9E8ED0A5
:1027D000FD0EDB50E8B08980E8B088D0899086D0C3
:1027E000FD0EDB50E8B08982E8B080D089927ED0BF
:1027F000FD0EDB50E8B08984E8B078D0899476D0BB
:10280000FD0EDB50E8B08986E8B070D089966ED0B6
:10281000FD0EDB50E8B0898AE8B068D0899A66D0AE
:10282000FD0EDB50E8B08D80E8B060D08D905ED0BA
:10283000FD0EDB50E8B08D82E8B058D08D9256D0B6
:10284000FD0EDB50E8B08D84E8B050D08D944ED0B2
:10285000FD0EDB50E8B0898EE8B048D0899E46D0A6
:10286000FD0EDB50E8B0898CE8B040D0899C3ED0AA
:10287000FD0EDB50E8B08B80E8B038D08B9036D0BE
:10288000FD0EDB50E8B08B82E8B030D08B922ED0BA
:10289000FD0EDB50E8B08B84E8B028D08B9426D0B6
:1028A000FD0EDB50E8B08C80E8B020D08C901ED0BC
:1028B000FD0EDB50E8B08C82E8B018D08C9216D0B8
:1028C000FD0EDB50E8B08C84E8B010D08C940ED0B4
:1028D000FD0EDB50E8B08C86E8B008D08C9606D0B0
:1028E000FD0EDB50E8B08B8CE8A08B9CE552E7CF67
:1028F000D9FF1200D9CFE6FFE1CFD9FFE652F2505F
:10290000800B01E0010EDF6EF29E0E01550EA76EE8
:10291000AA0EA76EFF91FE0EDB501F0A01E1FDD04B
:102920001A0A01E1F1D0010A01E1E5D0070A01E14B
:10293000D9D0010A01E1CDD02B0A01E1C1D0010AB1
:1029400001E1B5D0290A01E1A9D02D0A01E19DD00C
:10295000080A01E191D0070A01E185D0030A01E1EB
:1029600079D0310A6EE0010A63E01F0A58E0010ADB
:102970004DE0050A42E0010A37E0030A2CE0010AB3
:1029800021E0100A16E00C0A0BE0070A01E0CED0A5
:10299000FC0EDBCFE9FFFD0EDBCFEAFFEF6AC6D00E
:1029A000FC0EDBCFE9FFFD0EDBCFEAFF010EEF6E81
:1029B000BDD0FC0EDBCFE9FFFD0EDBCFEAFF020E40
:1029C000EF6EB4D0FC0EDBCFE9FFFD0EDBCFEAFFEC
:1029D000030EEF6EABD0FC0EDBCFE9FFFD0EDBCFBD
:1029E000EAFF040EEF6EA2D0FC0EDBCFE9FFFD0E76
:1029F000DBCFEAFF050EEF6E99D0FC0EDBCFE9FFCF
:102A0000FD0EDBCFEAFF060EEF6E90D0FC0EDBCFA3
:102A1000E9FFFD0EDBCFEAFF070EEF6E87D0FC0E5D
:102A2000DBCFE9FFFD0EDBCFEAFF080EEF6E7ED0B5
:102A3000FC0EDBCFE9FFFD0EDBCFEAFF090EEF6EE8
:102A400075D0FC0EDBCFE9FFFD0EDBCFEAFF0A0EEF
:102A5000EF6E6CD0FC0EDBCFE9FFFD0EDBCFEAFFA3
:102A60000B0EEF6E63D0FC0EDBCFE9FFFD0EDBCF6C
:102A7000EAFF0C0EEF6E5AD0FC0EDBCFE9FFFD0E25
:102A8000DBCFEAFF0D0EEF6E51D0FC0EDBCFE9FF7E
:102A9000FD0EDBCFEAFF110EEF6E48D0FC0EDBCF50
:102AA000E9FFFD0EDBCFEAFF120EEF6E3FD0FC0E0A
:102AB000DBCFE9FFFD0EDBCFEAFF130EEF6E36D062
:102AC000FC0EDBCFE9FFFD0EDBCFEAFF140EEF6E4D
:102AD0002DD0FC0EDBCFE9FFFD0EDBCFEAFF150E9C
:102AE000EF6E24D0FC0EDBCFE9FFFD0EDBCFEAFF5B
:102AF000160EEF6E1BD0FC0EDBCFE9FFFD0EDBCF19
:102B0000EAFF170EEF6E12D0FC0EDBCFE9FFFD0ED1
:102B1000DBCFEAFF180EEF6E09D0FC0EDBCFE9FF2A
:102B2000FD0EDBCFEAFF1F0EEF6E00D00E01550E3B
:102B3000A76EAA0EA76EFF81DF50E8B0F28EE8A064
:102B4000F29EE552E552E7CFD9FF1200D9CFE6FF5A
:102B5000E1CFD9FFE652F250800B01E0010EDF6EAB
:102B6000F29E0E01550EA76EAA0EA76EFF91FE0EE5
:102B7000DB50050A01E180D0010A01E179D0070AA2
:102B800073E0010A6DE02B0A67E0010A61E0290A9F
:102B90005BE02D0A55E0080A4FE0070A49E0030A06
:102BA00043E0310A3DE0010A37E01F0A31E0010A43
:102BB0002BE0050A25E0010A1FE0030A19E0010ADB
:102BC00013E0100A0DE00C0A07E0070A01E058D0F4
:102BD000FD0EDBCFC6FE54D0FD0EDBCFC7FE50D0BE
:102BE000FD0EDBCFC8FE4CD0FD0EDBCFC9FE48D0BA
:102BF000FD0EDBCFCAFE44D0FD0EDBCFCBFE40D0B6
:102C0000FD0EDBCFCCFE3CD0FD0EDBCFCDFE38D0B1
:102C1000FD0EDBCFCEFE34D0FD0EDBCFCFFE30D0AD
:102C2000FD0EDBCFD0FE2CD0FD0EDBCFD1FE28D0A9
:102C3000FD0EDBCFD2FE24D0FD0EDBCFD3FE20D0A5
:102C4000FD0EDBCFD7FE1CD0FD0EDBCFD8FE18D09B
:102C5000FD0EDBCFD9FE14D0FD0EDBCFDAFE10D097
:102C6000FD0EDBCFDBFE0CD0FD0EDBCFDCFE08D093
:102C7000FD0EDBCFDDFE04D0FD0EDBCFDEFE00D08F
:102C80000E01550EA76EAA0EA76EFF81DF50E8B0A9
:102C9000F28EE8A0F29EE552E552E7CFD9FF12008E
:102CA000D9CFE6FFE1CFD9FF020EE126010EDF6E9C
:102CB000DB90DB82DB94200EE66E140EE66E130EC4
:102CC000E66ED9CFE6FFDACFE6FF64EC1EF0106EB9
:102CD000050EE15E1050010EE66E260EE66E17EC54
:102CE00011F0E552E552010EE66E270EE66E17EC86
:102CF00011F0E552E552010EE66E280EE66E17EC75
:102D000011F0E552E552010EE66E290EE66E17EC63
:102D100011F0E552E552010EE66E020EE66E17EC7A
:102D200011F0E552E552E66A260EE66EC2EC11F0AD
:102D3000E552E552E66A270EE66EC2EC11F0E55266
:102D4000E552E66A280EE66EC2EC11F0E552E55255
:102D5000E66A290EE66EC2EC11F0E552E552E66A2B
:102D6000020EE66EC2EC11F0E552E552020EE15C95
:102D700002E2E16AE552E16EE552E7CFD9FF1200C7
:102D8000D9CFE6FFE1CFD9FFE652DF6A100EDF5C54
:102D900019E2DF50EA6A500FE96E040EEA22EF50A2
:102DA000E66EDF50E76EFD0EDBCFE9FFFE0EDBCFF8
:102DB000EAFFE750E926000EEA22E552E750EF6EFF
:102DC000DF2AE4D7E552E552E7CFD9FF1200D9CF89
:102DD000E6FFE1CFD9FF030EE126FD0EDBCFE9FFD1
:102DE000DB2AFE0EDBCFEAFF01E3DB2A020EEFCF88
:102DF000DBFFDB50000801E3EBD0020EDBA019D0B3
:102E0000E00E8C16FB0EDBCFE9FFFC0EDBCFEAFFFA
:102E1000EFCF50F4FB0EDBCFE9FFDB2AFC0EDBCF5C
:102E2000EAFF01E3DB2AEF50756E73A0FED7755001
:102E3000DF6E020EDBA21AD0E00E8C168C80FB0E29
:102E4000DBCFE9FFFC0EDBCFEAFFEFCF51F4FB0E47
:102E5000DBCFE9FFDB2AFC0EDBCFEAFF01E3DB2A55
:102E6000EF50756E73A0FED77550DF6E020EDBA4B7
:102E70001AD0E00E8C168C82FB0EDBCFE9FFFC0E25
:102E8000DBCFEAFFEFCF52F4FB0EDBCFE9FFDB2A0B
:102E9000FC0EDBCFEAFF01E3DB2AEF50756E73A077
:102EA000FED77550DF6E020EDBA61BD0E00E8C162F
:102EB000030E8C12FB0EDBCFE9FFFC0EDBCFEAFF2B
:102EC000EFCF53F4FB0EDBCFE9FFDB2AFC0EDBCFA9
:102ED000EAFF01E3DB2AEF50756E73A0FED7755051
:102EE000DF6E020EDBA81AD0E00E8C168C84FB0E6F
:102EF000DBCFE9FFFC0EDBCFEAFFEFCF54F4FB0E94
:102F0000DBCFE9FFDB2AFC0EDBCFEAFF01E3DB2AA4
:102F1000EF50756E73A0FED77550DF6E020EDBAA00
:102F20001BD0E00E8C16050E8C12FB0EDBCFE9FFDA
:102F3000FC0EDBCFEAFFEFCF55F4FB0EDBCFE9FF52
:102F4000DB2AFC0EDBCFEAFF01E3DB2AEF50756ED4
:102F500073A0FED77550DF6E020EDBAC1BD0E00E07
:102F60008C16060E8C12FB0EDBCFE9FFFC0EDBCFBE
:102F7000EAFFEFCF56F4FB0EDBCFE9FFDB2AFC0EB6
:102F8000DBCFEAFF01E3DB2AEF50756E73A0FED7BB
:102F90007550DF6E020EDBAE1BD0E00E8C16070EF6
:102FA0008C12FB0EDBCFE9FFFC0EDBCFEAFFEFCF8D
:102FB00057F4FB0EDBCFE9FFDB2AFC0EDBCFEAFF89
:102FC00001E3DB2AEF50756E73A0FED77550DF6EFC
:102FD000FD0EDBCFE9FFDB2AFE0EDBCFEAFF01E3CC
:102FE000DB2A020EEFCFDBFFDB50000801E3EFD05E
:102FF000020EDBA01AD0E00E8C168C86FB0EDBCF07
:10300000E9FFFC0EDBCFEAFFEFCF58F4FB0EDBCF7E
:10301000E9FFDB2AFC0EDBCFEAFF01E3DB2AEF50FE
:10302000756E73A0FED77550DF6E020EDBA21BD04B
:10303000E00E8C16090E8C12FB0EDBCFE9FFFC0EA6
:10304000DBCFEAFFEFCF59F4FB0EDBCFE9FFDB2A42
:10305000FC0EDBCFEAFF01E3DB2AEF50756E73A0B5
:10306000FED77550DF6E020EDBA41BD0E00E8C166F
:103070000A0E8C12FB0EDBCFE9FFFC0EDBCFEAFF62
:10308000EFCF5AF4FB0EDBCFE9FFDB2AFC0EDBCFE0
:10309000EAFF01E3DB2AEF50756E73A0FED775508F
:1030A000DF6E020EDBA61BD0E00E8C160B0E8C1210
:1030B000FB0EDBCFE9FFFC0EDBCFEAFFEFCF5BF4CB
:1030C000FB0EDBCFE9FFDB2AFC0EDBCFEAFF01E3DF
:1030D000DB2AEF50756E73A0FED77550DF6E020EBF
:1030E000DBA81BD0E00E8C160C0E8C12FB0EDBCF77
:1030F000E9FFFC0EDBCFEAFFEFCF5CF4FB0EDBCF8A
:10310000E9FFDB2AFC0EDBCFEAFF01E3DB2AEF500D
:10311000756E73A0FED77550DF6E020EDBAA1BD052
:10312000E00E8C160D0E8C12FB0EDBCFE9FFFC0EB1
:10313000DBCFEAFFEFCF5DF4FB0EDBCFE9FFDB2A4D
:10314000FC0EDBCFEAFF01E3DB2AEF50756E73A0C4
:10315000FED77550DF6E020EDBAC1BD0E00E8C1676
:103160000E0E8C12FB0EDBCFE9FFFC0EDBCFEAFF6D
:10317000EFCF5EF4FB0EDBCFE9FFDB2AFC0EDBCFEB
:10318000EAFF01E3DB2AEF50756E73A0FED775509E
:10319000DF6E020EDBAE1BD0E00E8C160F0E8C1213
:1031A000FB0EDBCFE9FFFC0EDBCFEAFFEFCF5FF4D6
:1031B000FB0EDBCFE9FFDB2AFC0EDBCFEAFF01E3EE
:1031C000DB2AEF50756E73A0FED77550DF6E030ECD
:1031D000E15C02E2E16AE552E16EE552E7CFD9FF38
:1031E0001200D9CFE6FFE1CFD9FF020EE126010E92
:1031F000DB6A100EF36E010EDBCFF4FFF350F45CCC
:1032000018E2E00E8C16010EDB508C12010EDB5022
:10321000EA6A500FE96E040EEA22FE0EDBCFEFFFE2
:10322000DB50756E73A0FED77550DF6E010EDB2A82
:10323000E0D7020EE15C02E2E16AE552E16EE5529E
:06324000E7CFD9FF1200E8
:0A324600D9CFE6FFE1CFD9FF020E59
:10325000E126010EDF6EDB90DB82DB94D9CFE6FF47
:10326000DACFE6FF15EC1EF0E552E5528A948A802B
:10327000010EE66E0A0EE66E17EC11F0E552E5520D
:10328000010EE66E080EE66E17EC11F0E552E552FF
:10329000010EE66E090EE66E17EC11F0E552E552EE
:1032A000E66A0A0EE66EC2EC11F0E552E552E66AF5
:1032B000080EE66EC2EC11F0E552E552010EE66E24
:1032C000090EE66EC2EC11F0E552E5528C9A8C8E36
:1032D000010EE66E030EE66E17EC11F0E552E552B4
:1032E000010EE66E050EE66E17EC11F0E552E552A2
:1032F000010EE66E040EE66E17EC11F0E552E55293
:10330000E66A030EE66EC2EC11F0E552E552E66A9B
:10331000050EE66EC2EC11F0E552E552010EE66EC6
:10332000040EE66EC2EC11F0E552E552899A8984EA
:10333000010EE66E180EE66E17EC11F0E552E5523E
:10334000010EE66E150EE66E17EC11F0E552E55231
:10335000010EE66E160EE66E17EC11F0E552E55220
:10336000E66A180EE66EC2EC11F0E552E552E66A26
:10337000150EE66EC2EC11F0E552E552010EE66E56
:10338000160EE66EC2EC11F0E552E5528D908D847A
:10339000010EE66E190EE66E17EC11F0E552E552DD
:1033A000010EE66E1B0EE66E17EC11F0E552E552CB
:1033B000010EE66E1A0EE66E17EC11F0E552E552BC
:1033C000E66A190EE66EC2EC11F0E552E552E66AC5
:1033D0001B0EE66EC2EC11F0E552E552010EE66EF0
:1033E0001A0EE66EC2EC11F0E552E5520001DE6BFA
:1033F0000DD8020EE15C02E2E16AE552E16EE552AF
:10340000E7CFD9FF12000001DE511200D9CFE6FF4D
:10341000E1CFD9FFE6520001DE511FE18150020BDE
:10342000FDE08350400BFAE08A848A948C8A8C9A5F
:103430008150020BFDE08350400BFAE0810EC96E13
:10344000C7A0FED7C950DF6E810EC96EC7A0FED7D8
:10345000C950DF6E0001010EDE6FE552E552E7CF85
:10346000D9FF1200D9CFE6FFE1CFD9FF030EE12645
:10347000880EF36E010EF3CFDBFF900EF36E020E9B
:10348000F3CFDBFF0001DE512EE08A848A948C8A20
:103490008C9A8150020BFDE08350400BFAE0800EC5
:1034A000C96EC7A0FED7C950DF6E800EC96EC7A017
:1034B000FED7C950DF6E010EDBCF10F0DB06020E27
:1034C000DBCF11F001E2DB0610501110F4E18A8429
:1034D0008A948C8A8C9A8150020BFDE08350400BB9
:1034E000FAE00001DE6B030EE15C02E2E16AE55204
:1034F000E16EE552E7CFD9FF1200D9CFE6FFE1CF69
:10350000D9FFE652DF6A100EDF5C1AE2DF50EA6A8A
:10351000DF0FE96E000EEA22EF500C0BE66EDF5073
:10352000E76EFD0EDBCFE9FFFE0EDBCFEAFFE750D3
:10353000E926000EEA22E552E750EF6EDF2AE3D7D4
:10354000E552E552E7CFD9FF1200D9CFE6FFE1CF30
:10355000D9FFE652FD0EDBCFE9FFDB2AFE0EDBCF03
:10356000EAFF01E3DB2AEFCFDFFFDF50000801E3D2
:1035700078D0DFA00DD0FB0EDBCFE9FFDB2AFC0EFD
:10358000DBCFEAFF01E3DB2AEF5080090001DF6FA8
:10359000DFA20DD0FB0EDBCFE9FFDB2AFC0EDBCF79
:1035A000EAFF01E3DB2AEF50C0090001E06FDFA46E
:1035B0000DD0FB0EDBCFE9FFDB2AFC0EDBCFEAFFF1
:1035C00001E3DB2AEF5090090001E16FDFA60DD087
:1035D000FB0EDBCFE9FFDB2AFC0EDBCFEAFF01E3CA
:1035E000DB2AEF50D0090001E26FDFA80DD0FB0EFF
:1035F000DBCFE9FFDB2AFC0EDBCFEAFF01E3DB2AAE
:10360000EF50A0090001E36FDFAA0DD0FB0EDBCF66
:10361000E9FFDB2AFC0EDBCFEAFF01E3DB2AEF50F8
:10362000E0090001E46FDFAC0DD0FB0EDBCFE9FF5A
:10363000DB2AFC0EDBCFEAFF01E3DB2AEF50B00907
:103640000001E56FDFAE0DD0FB0EDBCFE9FFDB2A1B
:10365000FC0EDBCFEAFF01E3DB2AEF50F0090001AB
:10366000E66FFD0EDBCFE9FFDB2AFE0EDBCFEAFFC4
:1036700001E3DB2AEFCFDFFFDF50000801E378D062
:10368000DFA00DD0FB0EDBCFE9FFDB2AFC0EDBCF8A
:10369000EAFF01E3DB2AEF5080090001E76FDFA2B8
:1036A0000DD0FB0EDBCFE9FFDB2AFC0EDBCFEAFF00
:1036B00001E3DB2AEF50C0090001E86FDFA40DD061
:1036C000FB0EDBCFE9FFDB2AFC0EDBCFEAFF01E3D9
:1036D000DB2AEF5090090001E96FDFA60DD0FB0E49
:1036E000DBCFE9FFDB2AFC0EDBCFEAFF01E3DB2ABD
:1036F000EF50D0090001EA6FDFA80DD0FB0EDBCF41
:10370000E9FFDB2AFC0EDBCFEAFF01E3DB2AEF5007
:10371000A0090001EB6FDFAA0DD0FB0EDBCFE9FFA4
:10372000DB2AFC0EDBCFEAFF01E3DB2AEF50E009E6
:103730000001EC6FDFAC0DD0FB0EDBCFE9FFDB2A25
:10374000FC0EDBCFEAFF01E3DB2AEF50B0090001FA
:10375000ED6FDFAE0DD0FB0EDBCFE9FFDB2AFC0EF9
:10376000DBCFEAFF01E3DB2AEF50F0090001EE6F47
:0A377000E552E552E7CFD9FF120041
:06377A00D9CFE6FFE1CF0C
:10378000D9FF040EE1260001606B616B626B636B15
:10379000A00E646F010EDB6AE66E12EC1FF0E552BC
:1037A000E66AE66A070EE66EE66A39EC1FF0E55255
:1037B000E552E552E55223EC19F050EC16F0A2EC7C
:1037C0000BF06DEC02F0010EE66E92EC20F0E5528B
:1037D000C80EE66EE66AD7EC0CF0E552E55212CE62
:1037E000E9FF13CEEAFFEF68010E0E01EA6A122527
:1037F000E96E1351EA22EF68020EEA6A1225E96EB9
:103800001351EA22EF68030EEA6A1225E96E13519A
:10381000EA22EF68DF6A100EDF5C0BE2040EDF24A1
:10382000EA6A1225E96E1351EA22040EEF6EDF2ACE
:10383000F2D7040E116A1225106E1351112210C016
:10384000E6FF11C0E6FF12CEE6FF13CEE6FFA5ECC1
:103850001AF0E552E552E552E552800EE66EF1ECC3
:1038600018F0E5520DEC03F0200E0001E76EA419EC
:10387000E8AE02D0E73402D0E750A45DF3E3655030
:10388000020BF0E100016051611102E1000E08D06D
:1038900060C0E9FF61C0EAFFEF50800B01E0010E5C
:1038A0000009E0E16451C00A01E12BD1780A01E18D
:1038B0000FD10F0A01E1FED0010A01E1EBD0030AAA
:1038C00001E1D7D0010A01E1C4D0070A01E1A6D085
:1038D000010A01E19AD0030A6DE0010A3FE0120AF1
:1038E00025E0030A01E00FD160C0E9FF61C0EAFFF3
:1038F000EE52010EEFCFDBFFDF6A010EDB50DF5C23
:1039000001E301D1DF50EA6A640FE96E000EEA229A
:10391000EF50E66EDF500E01EA6A1225E96E135190
:10392000EA22E552E750EF6EDF2AE7D7A20E12CE69
:10393000E9FF13CEEAFFEF6E010E0E01EA6A1225CF
:10394000E96E1351EA22010EEF6E020EEA6A1225A9
:10395000E96E1351EA22020EEF6E54D066C010F0E9
:1039600066C011F0106A020E10C0DBFF030E66C0C5
:10397000DBFF6551E76E020EDBCF10F0030EDBCFED
:1039800011F0E7501012020E10C0DBFF030E11C041
:10399000DBFFB00E12CEE9FF13CEEAFFEF6E020E90
:1039A000DBCFE6FF030EDBCFE6FFD7EC0CF0E552F2
:1039B000E55241D0B9EC0BF0020EF3CFDBFF030E62
:1039C000F4CFDBFFB10E12CEE9FF13CEEAFFEF6EAC
:1039D000010E0E01EA6A1225E96E1351EA22020E67
:1039E000DBCFEFFFDBCF10F0030EDBCF11F011C008
:1039F00010F0116A020EEA6A1225E96E1351EA22EA
:103A000010C0EFFFDE52030E7AD0655103E006ECE2
:103A10001AF002D032EC1AF0B20E52D065C0E6FFB6
:103A2000F1EC18F0E552B30E12CEE9FF13CEEAFF27
:103A3000EF6E03EC1AF0E66E010E0E01EA6A122533
:103A4000E96E1351EA22E552E750EF6EDE52020EA4
:103A500056D0690EE66E000EE66E650EE66E000E3E
:103A6000E66EA5EC1AF0E552E552E552E552B40EC9
:103A700027D0010E0E01116A1225106E135111226A
:103A800010C0E6FF11C0E6FF7DEC1AF0E552E552EA
:103A9000B50E2ED0690EE66E000EE66E650EE66E71
:103AA000000EE66EE7EC16F0E552E552E552E552FF
:103AB000B60E06D065C0E6FFF1EC18F0E552B70E81
:103AC00012CEE9FF13CEEAFFEF6EDE52010E17D0E1
:103AD000010E0E01116A1225106E1351112210C031
:103AE000E6FF11C0E6FFC0EC16F0E552E552B80E55
:103AF00012CEE9FF13CEEAFFEF6EDE52110EDD6E3D
:103B000002D08BEC0EF0010EDB50000825E2010E16
:103B1000DBCFE6FF12CEE6FF13CEE6FFE66EE66EE3
:103B2000D1EC0AF0106E050EE15E1050F3CF62F09A
:103B3000F4CF63F000016251631102E1000E08D07E
:103B400062C0E9FF63C0EAFFEF50800B01E0010EA5
:103B50000009F0E1010EDB6A400EE66E640EE66ECF
:103B6000000EE66EE66A010EE66ED1EC0AF0106E0B
:103B7000050EE15E1050F3CF60F0F4CF61F072D625
:103B8000D9CFE6FFE1CFD9FFFD0EDBCF06F0FE0E69
:103B9000DBCF07F0740E061801E1075041E0750E07
:103BA000061801E107503CE0730E061801E10750CA
:103BB00037E0020E061801E1075032E0030E061846
:103BC00001E107502DE0E868061802E17F0E0718B2
:103BD00027E0720E061801E1075022E0050E0618D4
:103BE00001E107501DE0010E06181AE1075018E127
:103BF0001E0EE66E010EE66E2CEC0AF0E552E55262
:103C00001A0EE66E020EE66E2CEC0AF0E552E55254
:103C10001A0EE66E030EE66E2CEC0AF0E552E55243
:0A3C2000010EE552E7CFD9FF1200B4
:063C2A00D9CFE6FFE1CF57
:103C3000D9FFE652FD0EDBCFE9FFFE0EDBCFEAFF38
:103C4000EE52EF50010B02E08A8801D08A989398D7
:103C5000938A949E3F0EC716C66AFD0EDBCFE9FF1E
:103C6000FE0EDBCFEAFFEF50C612FD0EDBCFE9FF01
:103C7000FE0EDBCFEAFFEE52EF50010B02E0C688EA
:103C800001D0C698FD0EDBCFE9FFFE0EDBCFEAFFC9
:103C9000EE52EF50020B02E0C78C01D0C79CFD0E24
:103CA000DBCFE9FFFE0EDBCFEAFFEE52EF50040B55
:103CB00002E0C78E01D0C79EC68AC950DF6EE552AA
:103CC000E552E7CFD9FF1200D9CFE6FFE1CFD9FF08
:103CD000E652010EE66EFC0EDBCFE6FF17EC11F0AC
:103CE000E552E5520A0EE66EFC0EDBCFE6FFA6ECCF
:103CF00015F0E552E552FC0EE66E0E0EE66EFC0E79
:103D0000DBCFE6FF7AEC14F0E552E552E552FD0E0A
:103D1000DBCFE9FFFE0EDBCFEAFFEE52EF50010BE7
:103D2000E66EFC0EDBCFE6FF1EEC13F0E552E5522B
:103D3000E66AFC0EDBCFE6FFC2EC11F0E552E5527D
:103D4000010EE66EFB0EDBCFE6FF17EC11F0E5523D
:103D5000E552090EE66EFB0EDBCFE6FFA6EC15F092
:103D6000E552E552E66AFB0EDBCFE6FFC2EC11F04E
:103D7000E552E552010EE66EFA0EDBCFE6FF17ECD8
:103D800011F0E552E552FB0EE66E0E0EE66EFA0EEF
:103D9000DBCFE6FF7AEC14F0E552E552E552010E76
:103DA000E66EFA0EDBCFE6FFC2EC11F0E552E5520B
:103DB0003F0E7316726AFD0EDBCFE9FFFE0EDBCFFE
:103DC000EAFFEF507212FD0EDBCFE9FFFE0EDBCFF4
:103DD000EAFFEE52EF50010B02E0728801D07298B8
:103DE000FD0EDBCFE9FFFE0EDBCFEAFFEE52EF5018
:103DF000020B02E0738C01D0739CFD0EDBCFE9FF58
:103E0000FE0EDBCFEAFFEE52EF50040B02E0738EA2
:103E100001D0739E728A7550DF6EE552E552E7CF8E
:043E2000D9FF1200B4
:0C3E2400D9CFE6FFE1CFD9FF020EE12666
:103E3000E80EDE6E030EDD6EFC0ED316FE0EDB50BA
:103E40000DE09B8CDFCF10F0DF06010EDBCF11F011
:103E500001E2DB061050111002E0F4D79B9C020E29
:103E6000E15C02E2E16AE552E16EE552E7CFD9FF9B
:103E70001200D9CFE6FFE1CFD9FFF29AD56AD76A0F
:103E8000D66AFE0EDB50D512FD0EDB50D512F29431
:103E9000FC0EDB5001E0F28AFB0EDB5001E0D58E18
:103EA000E552E7CFD9FF1200D9CFE6FFE1CFD9FF26
:103EB0009D909E909A6A0F01526B020ECD6ECF6A52
:103EC000CE6AFE0EDB50CD12FD0EDB5001E09D8070
:103ED000FC0EDB5001E0CD80E552E7CFD9FF1200A8
:103EE000D9CFE6FFE1CFD9FFA092A192976A0F0147
:103EF000526B020E796E7B6A7A6AFE0EDB50791283
:103F0000FD0EDB5001E0A082FC0EDB5001E0798069
:083F1000E552E7CFD9FF1200D2
:083F1800C00EF66E040EF76EF8
:103F2000000EF86E04010900F550756F0900F55098
:103F3000766F03E1756701D03DD00900F550706FD1
:103F40000900F550716F0900F550726F0900090002
:103F5000F550E96E0900F550EA6E09000900090004
:103F6000F550736F0900F550746F09000900F6CF22
:103F700077F4F7CF78F4F8CF79F470C4F6FF71C412
:103F8000F7FF72C4F8FF0401735302E1745307E0B2
:103F90000900F550EE6E7307F8E27407F9D777C49D
:103FA000F6FF78C4F7FF79C4F8FF04017507000E27
:063FB000765BBFD7120092
:0A3FB6001201000200000008D4D53B
:103FC000016001000102000109022E00010100C090
:103FD000640904000004FFFFFF0007050102400020
:103FE000000705810240000007058202400000072B
:103FF000058302400000C83F040309041203520075
:1040000045005300450041005200430048003A0378
:10401000420069006F006D00650064006900630084
:1040200061006C00200041006300710075006900B0
:1040300073006900740069006F006E002000420088
:0E4040006F00610072006400F83FFC3F0E400C
:02404E00036A03
:10405000026A016A006A200EE76ED89004360536BF
:104060000636073600360136023603360950005C44
:104070000A5001580B5002580C50035809E30950DC
:10408000005E0A50015A0B50025A0C50035A042A7F
:06409000E72EE4D7120048
:0A409600036A026A016A180EE76E61
:1040A000D8900536063607360136023603360A50F2
:1040B000015C0B5002580C50035807E30A50015E94
:1040C0000B50025A0C50035A052AE72EEAD7120069
:1040D000FE0EE3CFE9FFFF0EE3CFEAFFE9CFF3FFE8
:1040E000EACFF4FFFB0EE35003E1FC0EE35009E0DE
:1040F000FB0EE30602E2FC0EE306FD0EE350EE6E5D
:04410000F1D71200E1
:0C410400C00EF36E00EE00F00E0E01D8AD
:104110001200EA6002D0EE6AFCD7F350E9601200A8
:04412000EE6AFCD770
:0C412400D9CFE6FFE1CFD9FFF29ED09E7C
:10413000F28CFE0EDB5001E0F28EE552E7CFD9FFA4
:0241400012006B
:0E4142001DEE80F02DEE80F0F86A0F9C8CECE4
:0E4150001FF003EC00F0BDEC1BF0FBD71200DB
:02415E008004DB
:03416000FFFFFF5F
:01FFF800A464
:01FFF900F710
:01FFFA008581
:01FFFB00FF06
:01FFFC0063A1
:01FFFD00F80B
:01FFFE00BF43
:01FFFF00F110
:00000001FF
