# Supplementary material for: Fully Open-Access Passive Dry Electrodes BIOADC: Open-Electroencephalography (EEG) Re-Invented
Source: Sensors (Basel). 2019 Feb 13;19(4):772. doi: 10.3390/s19040772 (PMC6413114; doi:10.3390/s19040772)
Supplement: Supplementary file 1 [file sensors-19-00772-s001.zip › additional_material/BIOADC_firmware/AcqBoard_24Chl.hex]

:020000040000FA
:0600000064EF23F0120082
:020006001200E6
:08000800DACFE4FFE9CFE4FFC9
:10001000EACFE4FFE6527BC4CFFF7CC4CEFF9E90C4
:100020000E01015101E05CD38A848A940E010851CB
:100030000EE1082B240E0E01005D1AE00E010651A0
:100040001EE10E01800E026F040E036F1DD0030E21
:10005000085D09E1086B0E01002B230E0E01065D01
:100060000DE1066B0CD0082B230E0E01005D04E1A0
:100070000E01010E016F34D3002B0E01062B300E42
:100080000E010227000E03238A9081A2FED7E0C052
:10009000C9FFC7A0FED7C9CF7DF48C8A8C9AC96AE4
:1000A000C7A0FED7C9CF7EF48A8002CEE9FF03CE77
:1000B000EAFF7EC4EFFF010E0E01EA6A0225E96E37
:1000C0000351EA227DC4EFFF8C9E83ACFED7E8C0CB
:1000D000C9FFC7A0FED7C9CF7DF4898A899AC96AAA
:1000E000C7A0FED7C9CF7EF48C8E100E0E01EA6A2F
:1000F0000225E96E0351EA227EC4EFFF110EEA6A7F
:100100000225E96E0351EA227DC4EFFF899480A69F
:10011000FED7F0C0C9FFC7A0FED7C9CF7DF48A843F
:100120008A94C96AC7A0FED7C9CF7EF48984200EFD
:100130000E01EA6A0225E96E0351EA227EC4EFFF4E
:10014000210EEA6A0225E96E0351EA227DC4EFFF1F
:100150008A9081A2FED7E1C0C9FFC7A0FED7C9CF50
:100160007DF48C8A8C9AC96AC7A0FED7C9CF7EF469
:100170008A80020E0E01EA6A0225E96E0351EA2224
:100180007EC4EFFF030EEA6A0225E96E0351EA22FC
:100190007DC4EFFF8C9E83ACFED7E9C0C9FFC7A02A
:1001A000FED7C9CF7DF4898A899AC96AC7A0FED7CC
:1001B000C9CF7EF48C8E120E0E01EA6A0225E96E1A
:1001C0000351EA227EC4EFFF130EEA6A0225E96EAC
:1001D0000351EA227DC4EFFF899480A6FED7F1C0C7
:1001E000C9FFC7A0FED7C9CF7DF48A848A94C96AA3
:1001F000C7A0FED7C9CF7EF48984220E0E01EA6A19
:100200000225E96E0351EA227EC4EFFF230EEA6A5B
:100210000225E96E0351EA227DC4EFFF8A9081A294
:10022000FED7E2C0C9FFC7A0FED7C9CF7DF48C8A34
:100230008C9AC96AC7A0FED7C9CF7EF48A80040E03
:100240000E01EA6A0225E96E0351EA227EC4EFFF3D
:10025000050EEA6A0225E96E0351EA227DC4EFFF2A
:100260008C9E83ACFED7EAC0C9FFC7A0FED7C9CF1A
:100270007DF4898A899AC96AC7A0FED7C9CF7EF45E
:100280008C8E140E0E01EA6A0225E96E0351EA22F1
:100290007EC4EFFF150EEA6A0225E96E0351EA22D9
:1002A0007DC4EFFF899480A6FED7F2C0C9FFC7A026
:1002B000FED7C9CF7DF48A848A94C96AC7A0FED7C5
:1002C000C9CF7EF48984240E0E01EA6A0225E96E04
:1002D0000351EA227EC4EFFF250EEA6A0225E96E89
:1002E0000351EA227DC4EFFF8A9081A2FED7E3C0CA
:1002F000C9FFC7A0FED7C9CF7DF48C8A8C9AC96A82
:10030000C7A0FED7C9CF7EF48A80060E0E01EA6A26
:100310000225E96E0351EA227EC4EFFF070EEA6A66
:100320000225E96E0351EA227DC4EFFF8C9E83AC67
:10033000FED7EBC0C9FFC7A0FED7C9CF7DF4898A1D
:10034000899AC96AC7A0FED7C9CF7EF48C8E160ED3
:100350000E01EA6A0225E96E0351EA227EC4EFFF2C
:10036000170EEA6A0225E96E0351EA227DC4EFFF07
:10037000899480A6FED7F3C0C9FFC7A0FED7C9CF16
:100380007DF48A848A94C96AC7A0FED7C9CF7EF457
:100390008984260E0E01EA6A0225E96E0351EA22DB
:1003A0007EC4EFFF270EEA6A0225E96E0351EA22B6
:1003B0007DC4EFFF8A9081A2FED7E4C0C9FFC7A029
:1003C000FED7C9CF7DF48C8A8C9AC96AC7A0FED7A4
:1003D000C9CF7EF48A80080E0E01EA6A0225E96E12
:1003E0000351EA227EC4EFFF090EEA6A0225E96E94
:1003F0000351EA227DC4EFFF8C9E83ACFED7ECC094
:10040000C9FFC7A0FED7C9CF7DF4898A899AC96A76
:10041000C7A0FED7C9CF7EF48C8E180E0E01EA6AF3
:100420000225E96E0351EA227EC4EFFF190EEA6A43
:100430000225E96E0351EA227DC4EFFF899480A66C
:10044000FED7F4C0C9FFC7A0FED7C9CF7DF48A8408
:100450008A94C96AC7A0FED7C9CF7EF48984280EC2
:100460000E01EA6A0225E96E0351EA227EC4EFFF1B
:10047000290EEA6A0225E96E0351EA227DC4EFFFE4
:100480008A9081A2FED7E5C0C9FFC7A0FED7C9CF19
:100490007DF48C8A8C9AC96AC7A0FED7C9CF7EF436
:1004A0008A800A0E0E01EA6A0225E96E0351EA22E9
:1004B0007EC4EFFF0B0EEA6A0225E96E0351EA22C1
:1004C0007DC4EFFF8C9E83ACFED7EDC0C9FFC7A0F3
:1004D000FED7C9CF7DF4898A899AC96AC7A0FED799
:1004E000C9CF7EF48C8E1A0E0E01EA6A0225E96EDF
:1004F0000351EA227EC4EFFF1B0EEA6A0225E96E71
:100500000351EA227DC4EFFF899480A6FED7F5C08F
:10051000C9FFC7A0FED7C9CF7DF48A848A94C96A6F
:10052000C7A0FED7C9CF7EF489842A0E0E01EA6ADD
:100530000225E96E0351EA227EC4EFFF2B0EEA6A20
:100540000225E96E0351EA227DC4EFFF8A9081A261
:10055000FED7E6C0C9FFC7A0FED7C9CF7DF48C8AFD
:100560008C9AC96AC7A0FED7C9CF7EF48A800C0EC8
:100570000E01EA6A0225E96E0351EA227EC4EFFF0A
:100580000D0EEA6A0225E96E0351EA227DC4EFFFEF
:100590008C9E83ACFED7EEC0C9FFC7A0FED7C9CFE3
:1005A0007DF4898A899AC96AC7A0FED7C9CF7EF42B
:1005B0008C8E1C0E0E01EA6A0225E96E0351EA22B6
:1005C0007EC4EFFF1D0EEA6A0225E96E0351EA229E
:1005D0007DC4EFFF899480A6FED7F6C0C9FFC7A0EF
:1005E000FED7C9CF7DF48A848A94C96AC7A0FED792
:1005F000C9CF7EF489842C0E0E01EA6A0225E96EC9
:100600000351EA227EC4EFFF2D0EEA6A0225E96E4D
:100610000351EA227DC4EFFF8A9081A2FED7DFC09A
:10062000C9FFC7A0FED7C9CF7DF48C8A8C9AC96A4E
:10063000C7A0FED7C9CF7EF48A800E0E0E01EA6AEB
:100640000225E96E0351EA227EC4EFFF0F0EEA6A2B
:100650000225E96E0351EA227DC4EFFF8C9E83AC34
:10066000FED7E7C0C9FFC7A0FED7C9CF7DF4898AEE
:10067000899AC96AC7A0FED7C9CF7EF48C8E1E0E98
:100680000E01EA6A0225E96E0351EA227EC4EFFFF9
:100690001F0EEA6A0225E96E0351EA227DC4EFFFCC
:1006A000899480A6FED7EFC0C9FFC7A0FED7C9CFE7
:1006B0007DF4C96AC7A0FED7C9CF7EF489842E0E07
:1006C0000E01EA6A0225E96E0351EA227EC4EFFFB9
:1006D0002F0EEA6A0225E96E0351EA227DC4EFFF7C
:1006E000E552E5CFEAFFE5CFE9FFE5CFDAFF1100FC
:1006F0000200E64600007A04000003000000E44621
:0A0700000000120E000002000000CD
:06070A00D9CFE6FFE1CFAC
:10071000D9FFE652A098636A626A0F01266B030E46
:10072000E66EE66AE66A270EE66E0F0EE66E2BECC4
:1007300023F0106E050EE15E10500F01160E396F9A
:100740009F0E376F7B0E366FDF6ADF50106E116AB7
:10075000100E105C000E115810E2DF50040DF3CFA4
:10076000E9FFF4CFEAFF000EE926040EEA22EE6A62
:10077000EE6AEE6AEE6ADF2AE8D7658C0F01386B05
:100780006598659C62A607D062960001BF6BC46B3A
:10079000C56BC66BF7D70001010EDA6FDB6FDC6B40
:1007A000DD6BCC6BDF6A040EDF5C26E2EA6ADF34C5
:1007B000FE0BEA36E96EB30EE926000EEA22EE6A77
:1007C000ED6AEA6ADF34FE0BEA36E96EAB0EE92623
:1007D000000EEA22EE6AED6ADF50EA6AD00FE96E97
:1007E000000EEA22EF6ADF50EA6AD40FE96E000ECB
:1007F000EA22EF6ADF2AD7D70001080EB36F040E92
:10080000B46F0F01160E266F0401400E026F040E26
:10081000036F080E016F840E006F0001A56BA46BBF
:10082000656A0F01366B160E396F9F0E376F7B0EA0
:10083000366F65B602D06586FCD70001010EA46F45
:10084000E552E552E7CFD9FF1200D9CFE6FFE1CF5D
:10085000D9FFE6520001A4050AE165BA08D0626A30
:100860000F01366B368136890001020EA46F62508B
:10087000040B06E00F013651040B02E06294C6D867
:1008800065B254D06250010B09E00F013651010BE3
:1008900005E03BDF0001040EA46F62906250100B74
:1008A00006E00F013651100B02E09AD8629862AC54
:1008B00013D00F0136AD0FD0010EE66EE66A000EC2
:1008C000E66EE66A730EE66EE66A83EC20F0106E62
:1008D000060EE15E1050629C6250200B05E00F0195
:1008E0003651200B01E062D86250020B14E00F0178
:1008F0003651020B10E0010EE66EE66A000EE66E5F
:10090000E66AE6687F0EE66E83EC20F0106E060E57
:10091000E15E1050636A040E0001E76EA419E8AEB0
:1009200002D0E73402D0E750A45D02E2A19839D0AA
:100930000F0136A735D0DF6A040EDF5C31E262A614
:100940002FD064CFCDF00001CD51780BE842E842C2
:10095000E842CE6F6296CDB506D0CE51EA6AD40F8A
:10096000E96E000E05D0CE51EA6AD00FE96E000E96
:10097000EA22EF70CE5102E161D810D0000EE66E8F
:10098000E66ACD0EE66E000EE66E720EE66EE66A62
:1009900083EC20F0106E060EE15E1050DF2ACCD7FB
:1009A000A198E552E552E7CFD9FF12000F0126A129
:1009B00015D0A7C0E9FFA8C0EAFFEF5080080DE1FD
:1009C000B3C0E9FFB4C0EAFFEF50840806E1A7C056
:1009D000E9FFA8C0EAFF8C0EEF6E2691629A120022
:1009E0000F013685629865820001010ECC6F000E02
:1009F000E66EE66AE66EE66A750EE66EE66A83EC19
:100A000020F0106E060EE15E105012000001CC6B5B
:100A1000000EE66EE66AE66EE66A740EE66EE66A5A
:100A200083EC20F0106E060EE15E105065920F010F
:100A3000369562A402D06294FCD71200D9CFE6FFAB
:100A4000E1CFD9FFE652FD0E0001CD1553E17E0E38
:100A5000CD15E8407F0B040DF3CFA7F0F4CFA8F03D
:100A6000000EA727040EA823A7C0A9F0A8C0AAF0CB
:100A7000A975A7C0E9FFA8C0EAFFEF503C0BE84208
:100A8000E8420D0835E1DF6A080EDF5C23E2A7C00B
:100A9000E9FFA8C0EAFF020EE926000EEA22EE50A6
:100AA000EFCFEAFFE96EEF50E66EDF50EA6A400FE3
:100AB000E96E040EEA22E552E750EF6EA7C0E9FFA7
:100AC000A8C0EAFF020EE926000EEA22EE2AEF2273
:100AD000DF2ADAD7A7C0E9FFA8C0EAFF020EE9269D
:100AE000000EEA22400EEE6E040EED6E0DD807D019
:100AF0003AD805D0FD0ECD15040801E159D8E552CC
:100B0000E552E7CFD9FF12000001BB6BD96BDC6B5C
:100B1000DD6BCF6BBC6BB3C0E9FFB4C0EAFFEF9EE7
:100B2000B375B3C0E9FFB4C0EAFFEF9EB375A9C0C7
:100B3000E9FFAAC0EAFFEF9EBF6BC06BC16BC46B3D
:100B4000C56BC66B8FD8000EE66EE66AE66EE66A87
:100B5000030EE66EE66A83EC20F0106E060EE15E90
:100B6000105013EF09F0020E0001BC5D02E1D3EF5B
:100B700009F0BC6BCF511AE1A9C0E9FFAAC0EAFF96
:100B8000EE52080EEF6EA9C0E9FFAAC0EAFF020EFE
:100B9000E926000EEA22400EEE6E040EED6EA9C0AC
:100BA000E9FFAAC0EAFF8C0EEF6E1200CF6B1200B5
:100BB000D9CFE6FFE1CFD9FFE652B3C0E9FFB4C019
:100BC000EAFFEF50400B01E0010EDF6E0001B3754C
:100BD000080EA45D0BE142C438FF0F01385103E059
:100BE0000001100E02D00001040EA46FBC0526E126
:100BF000B3C0E9FFB4C0EAFF020EE926000EEA2204
:100C0000480EEE6E040EED6E6FDB020E0001BB5D52
:100C100006E1B3C0E9FFB4C0EAFF840E0DD0DF5097
:100C200006E1B3C0E9FFB4C0EAFFC80E05D0B3C007
:100C3000E9FFB4C0EAFF880EEF6E0FD0C4AF0CD04E
:100C4000C751C81107E005D0C8C0FAFF0001C7515D
:100C5000F96EFADF0001C49FBC6BE552E552E7CFA5
:100C6000D9FF120004014051600BE842E842E8421B
:100C7000E842E842000901E0120041510C0A50E04C
:100C80000B0A3FE00C0A31E0010A22E00B0A1EE0E9
:100C9000020A1CE0030A18E0080A10E0010A0CE04E
:100CA0000F0A08E0030A01E012000001BF8F080EDE
:100CB000A46F120058EF08F072EF0AF00001A50EC1
:100CC000BD6F000EBE6F0CD0B5EF08F091EF06F0CF
:100CD00044510001BD6FBE6BA60EBD27000EBE23A2
:100CE000BF81010EC06FBF8F12000001BF8F0401D2
:100CF0004451EA6AA60FE96E000EEA2242C4EFFFF1
:100D00001200000EE66EE66AE66EE66A020EE66E17
:100D1000E66A83EC20F0106E060EE15E10501200C1
:100D20001200D9CFE6FFE1CFD9FF050EE12604017D
:100D3000420510E140511F0B00090CE10001BF8F7B
:100D4000030E0401415D04E10001010ECB6F02D0EE
:100D50000001CB6B0401425101E011D140511F0B46
:100D6000020801E00CD144510F0B000901E107D149
:100D700044510F0B030801E202D1200E0001A45DD3
:100D800001E0FDD0BF8F040144BF16D044510F0BCA
:100D9000E96EEA6AD890E936EA36AB0EE926000E2B
:100DA000EA22EECFDEFFEDCFDDFF44510F0BEA6A02
:100DB000D40FE96E000E15D044510F0BE96EEA6AAC
:100DC000D890E936EA36B30EE926000EEA22EECFD5
:100DD000DEFFEDCFDDFF44510F0BEA6AD00FE96E65
:100DE000000EEA22020EEFCFDBFFD950020FE96EB0
:100DF000DACFEAFFEF50010B03E1000EDF9401D0E0
:100E0000DF8444BF0BD044510F0BE96EEA6AD890DF
:100E1000E936EA36AB0EE926000E0AD044510F0B34
:100E2000E96EEA6AD890E936EA36B30EE926000E92
:100E3000EA22DECFEEFFDDCFEDFF030E415D20E1C4
:100E4000DECFE9FFDDCFEAFFEF50800B11E044BFBA
:100E500007D044510F0BEA6AD40FE96E000E06D09A
:100E600044510F0BEA6AD00FE96E000EEA22EF82BE
:100E7000840EDECFE9FFDDCFEAFFE850EF127FD02E
:100E8000DF74DECFE9FFDDCFEAFFEF50800B1BE020
:100E9000DECFE9FFDDCFEAFFEF9EDECFE9FFDDCF5A
:100EA000EAFFEF8C020EE66EE66ADECFE6FFDDCFEC
:100EB000E6FF050EE66EE66A83EC20F0106E060E85
:100EC000E15E105005D0DECFE9FFDDCFEAFFEF8C09
:100ED000DF74D950020FE96EDACFEAFFEF50020B50
:100EE00007E1DECFE9FFDDCFEAFFEF50800B2BE01B
:100EF000040144BF07D044510F0BEA6AD40FE96ED6
:100F0000000E06D044510F0BEA6AD00FE96E000EB6
:100F1000EA22EF923B0E106EDECFE9FFDDCFEAFF53
:100F2000E850EF16020EE66EE66ADECFE6FFDDCF92
:100F3000E6FF050EE66EE66A83EC20F0106E060E04
:100F4000E15E105007D03B0EDECFE9FFDDCFEAFFB8
:100F5000E850EF16040144510F0B116A260F106E72
:100F60000F0E1122030E10C0DBFF040E11C0DBFFB9
:100F7000030EDBCFE9FF040EDBCFEAFFEF90050E97
:100F8000E15C02E2E16AE552E16EE552E7CFD9FFAA
:100F900012000001DA514DE1010EDA6FDB5149E137
:100FA000010EDB6F020EBC5D0DE1B3C0E9FFB4C002
:100FB000EAFFEE52EF6AB3C0E9FFB4C0EAFFC80E21
:100FC000EF6E1200BC0535E1CF6BA7C0E9FFA8C0EA
:100FD000EAFFEE52080EEF6EA7C0E9FFA8C0EAFFD5
:100FE000020EE926000EEA22400EEE6E040EED6EB1
:100FF000A7C0E9FFA8C0EAFF840EEF6E010ECF6F15
:10100000A9C0E9FFAAC0EAFFEE52080EEF6EA9C020
:10101000E9FFAAC0EAFF020EE926000EEA22400E0E
:10102000EE6E040EED6EA9C0E9FFAAC0EAFF800EC5
:10103000EF6E12000001DC6BDD6B020EBC5D18E18F
:10104000A9C0E9FFAAC0EAFFEE52080EEF6EA9C0E0
:10105000E9FFAAC0EAFF020EE926000EEA22480EC6
:10106000EE6E040EED6EA9C0E9FFAAC0EAFF1DD026
:10107000C0510401465D0001C1510401475904E219
:1010800046C4C0F047C4C1F02FD9B3C0E9FFB4C013
:10109000EAFF020EE926000EEA22480EEE6E040E6A
:1010A000ED6EB3C0E9FFB4C0EAFFC80EEF6E1200E8
:1010B000800E0401405D58E10001C00EBF6F0401C5
:1010C0004351030A2FE0010A09E0030A4BE1000142
:1010D0003C0EBD6F450EBE6F120E3ED04251F66EF5
:1010E000F76AD890F636F7367C0EF626450EF722CC
:1010F0000900F5CFBDF00A00F5CFBEF0020E0001E9
:10110000F76ABD25F66EBE51F7220800F5CFC0F094
:10111000030EF76ABD25F66EBE51F7220800F5CF23
:10112000C1F01200030E425D1AE24251F66EF76AF8
:10113000D890F636F736CE0EF626450EF722090081
:10114000F5CFBDF00A00F5CFBEF0BDC0F6FFBEC0C2
:10115000F7FF0800F5500001C06FC16B12000001DD
:10116000BF6B12000001BF6B1200D9CFE6FFE1CFC9
:10117000D9FF020EE1260401486B496B40511F0B59
:10118000020A0EE0030A09E0010A39E10001BF8FFB
:10119000CB0535E10401488332D00001BF8F2FD049
:1011A0000001BF8F040144BF0BD044510F0BE96E07
:1011B000EA6AD890E936EA36AB0EE926000E0AD084
:1011C00044510F0BE96EEA6AD890E936EA36B30E5D
:1011D000E926000EEA22EECFDEFFEDCFDDFFDECF07
:1011E000E9FFDDCFEAFFEF50800B09E0DECFE9FF3A
:1011F000DDCFEAFFEF50040B02E0010E486F000163
:10120000BFAF07D0480EBD6F040EBE6FBF81020E88
:10121000C06F020EE15C02E2E16AE552E16EE55266
:10122000E7CFD9FF120065980001BFBF2BD0C4AF34
:1012300009D0020EBC6FDD5101E1FCDE0001DB6B69
:10124000DA6B1200A9C0E9FFAAC0EAFFEE52080E4D
:10125000EF6EA9C0E9FFAAC0EAFF020EE926000E60
:10126000EA22400EEE6E040EED6EA9C0E9FFAAC0A0
:10127000EAFF8C0EEF6EB3C0E9FFB4C0EAFF840E44
:10128000EF6E1200040140AF0DD00001010EBC6FE3
:10129000DC5101E1CFDE0001DB6BDA6BD95123E1D8
:1012A000C9EF07F00001020EBC6FA9C0E9FFAAC098
:1012B000EAFFEE52080EEF6EA9C0E9FFAAC0EAFFEE
:1012C000020EE926000EEA22400EEE6E040EED6ECE
:1012D000A9C0E9FFAAC0EAFF840EEF6EDB6BDA6BF0
:1012E000D95101E156DE1200D9CFE6FFE1CFD9FF97
:1012F000E652080EDF6E0001C05D000EC1590AE221
:10130000C0C0DFFFBB5102E1010E03D0BB0502E10B
:10131000020EBB6FDF50116AE850C05DC06F115004
:10132000C159C16FB3C0E9FFB4C0EAFFEE52DFCFCD
:10133000EFFF480EC96F040ECA6FBFB118D0DF505F
:101340002DE0BDC0F6FFBEC0F7FFBD2B000EBE23D3
:101350000800F550E66EC9C0E9FFCAC0EAFFC92B14
:10136000000ECA23E552E750EF6EDF06E8D7DF50E4
:1013700015E0BDC0E9FFBEC0EAFFBD2B000EBE23D5
:10138000EF50E66EC9C0E9FFCAC0EAFFC92B000EE4
:10139000CA23E552E750EF6EDF06E9D7E552E55282
:1013A000E7CFD9FF1200D9CFE6FFE1CFD9FF020E78
:1013B000E126A7C0E9FFA8C0EAFFEE52EFCFDFFFAA
:1013C000DFCF10F010500001C55D000EC65902E2DB
:1013D000C5C0DFFFDF50106E116AE850C55DC56FF4
:1013E0001150C659C66F010EDB6ADF50F36E010E55
:1013F000DBCFF4FFF350F45C16E2010EDB50EA6A37
:10140000480FE96E040EEA22EF50E66EC2C0E9FF13
:10141000C3C0EAFFC22B000EC323E552E750EF6EB4
:10142000010EDB2AE2D7000ED880C555000EC65546
:1014300027E2A9C0E9FFAAC0EAFFEE52080EEF6E4C
:10144000A9C0E9FFAAC0EAFF020EE926000EEA22BF
:10145000480EEE6E040EED6EA7C0E9FFA8C0EAFFCD
:10146000EF50400B06E1A9C0E9FFAAC0EAFFC80E91
:1014700005D0A9C0E9FFAAC0EAFF880EEF6E28D008
:10148000A9C0E9FFAAC0EAFFEE52080EEF6EA9C09C
:10149000E9FFAAC0EAFF020EE926000EEA22400E8A
:1014A000EE6E040EED6EA9C0E9FFAAC0EAFF840E3D
:1014B000EF6EC751C81107E005D0C8C0FAFF0001A0
:1014C000C751F96EFADF0001C49FD95101E161DD16
:1014D000020EE15C02E2E16AE552E16EE552E7CF1D
:1014E000D9FF1200D9CFE6FFE1CFD9FFE6520001C4
:1014F000BF8F030EE66EE66AE66A270EE66E0F0EF3
:10150000E66E2BEC23F0106E050EE15E1050DF6AE4
:10151000DF50106E116A100E105C000E115810E2B0
:10152000DF50040DF3CFE9FFF4CFEAFF000EE92608
:10153000040EEA22EE6AEE6AEE6AEE6ADF2AE8D765
:10154000658CDF6A040EDF5C10E2DF50EA6AD00FC0
:10155000E96E000EEA22EF6ADF50EA6AD40FE96E04
:10156000000EEA22EF6ADF2AEDD7010EE66EE66A88
:10157000E66AA60EE66E000EE66E2BEC23F0106E09
:10158000050EE15E1050659C0001080EB36F040E5D
:10159000B46F000EA76F040EA86FA7C0A9F0AA6FC2
:1015A00042C4A5F0A55102E1100E12D0010EE66E64
:1015B000E66AA50EE66E000EE66E010EE66EE66ABF
:1015C00083EC20F0106E060EE15E10500001200E3C
:1015D000A46FE552E552E7CFD9FF1200D9CFE6FF5D
:1015E000E1CFD9FF020EE126000EDE6E040EDD6EA5
:1015F000FD0EDB50E824126EFE0EDB50040DF3509E
:101600001224040DF4CF11F0D9CFE9FFDACFEAFFAD
:10161000F350EE261150ED22DECFE9FFDDCFEAFFD9
:10162000EF9EFD0EDB500AE1FE0EEA6ADB34FE0B94
:10163000EA36E96EAB0EE926000E09D0FE0EEA6A24
:10164000DB34FE0BEA36E96EB30EE926000EEA2221
:10165000DECFEEFFDDCFEDFFDECFE9FFDDCFEAFF2E
:10166000EF9CDECFE9FFDDCFEAFF040EE926000E96
:10167000EA22EF8C020EE15C02E2E16AE552E16EE1
:10168000E552E7CFD9FF1200D9CFE6FFE1CFD9FF6E
:10169000020EE126FD0EDBA407D0E66AFE0EDBCFCC
:1016A000E6FF9CDFE552E552FD0EDBA208D0010EFD
:1016B000E66EFE0EDBCFE6FF91DFE552E552FE0E51
:1016C000DB50116A260F106E0F0E112210C0DEFFC4
:1016D00011C0DDFFDECFE9FFDDCFEAFFFD0EDBCF7E
:1016E000EFFF020EE15C02E2E16AE552E16EE552D3
:1016F000E7CFD9FF1200D9CFE6FFE1CFD9FF020E25
:10170000E126FE0EDB5020E1A9C0E9FFAAC0EAFFF6
:10171000EE52080EEF6EA9C0E9FFAAC0EAFF020E62
:10172000E926000EEA22400EEE6E040EED6EA9C010
:10173000E9FFAAC0EAFF8C0EEF6EB3C0E9FFB4C0A8
:10174000EAFF840EEF6E3BD0FD0EDB50E824126EF4
:10175000FE0EDB50040DF3501224040DF3CF10F0F5
:10176000F4CF11F0000E1026040E112210C0DEFF7F
:1017700011C0DDFF840EDECFE9FFDDCFEAFFE850C8
:10178000EF12FD0EDB50E824126EFE0EDB50040D4E
:10179000F3501224010F040DF3CF10F0F4CF11F029
:1017A000000E1026040E112210C0DEFF11C0DDFF56
:1017B000840EDECFE9FFDDCFEAFFE850EF12020E24
:1017C000E15C02E2E16AE552E16EE552E7CFD9FF62
:1017D0001200D9CFE6FFE1CFD9FF020EE126FD0EC0
:1017E000DB500AE0FE0EEA6ADB34FE0BEA36E96EF5
:1017F000B30EE926000E09D0FE0EEA6ADB34FE0BBA
:10180000EA36E96EAB0EE926000EEA22EECFDEFFE5
:10181000EDCFDDFFD9CFE9FFDACFEAFFEE50ED10D3
:1018200003E1F36AF46A44D0DECFE9FFDDCFEAFFDB
:10183000020EE926000EEA22FB0EDBCFEEFFFC0EC5
:10184000DBCFEDFFDECFE9FFDDCFEAFFEE52FA0E90
:10185000DBCFEFFF400EDECFE9FFDDCFEAFFE85040
:10186000EF16880EDECFE9FFDDCFEAFFE850EF127A
:10187000FD0EDB500AE0FE0EEA6ADB34FE0BEA36B0
:10188000E96EB30EE926000E09D0FE0EEA6ADB34DB
:10189000FE0BEA36E96EAB0EE926000EEA22EF7483
:1018A000DECF10F0DDCF11F010C0F3FF11C0F4FF58
:1018B000020EE15C02E2E16AE552E16EE552E7CF39
:1018C000D9FF1200D9CFE6FFE1CFD9FF65A84ED0EE
:1018D000FE0EEA6ADB34FE0BEA36E96EB30EE92649
:1018E000000EEA22EE50EFCFEAFFE96E400EEE1650
:1018F000EE6AEE6AEE6AFE0EEA6ADB34FE0BEA3648
:10190000E96EB30EE926000EEA22EE50EFCFEAFFB1
:10191000E96EEE7CFE0EEA6ADB34FE0BEA36E96E17
:10192000B30EE926000EEA22EF74400E106EFE0E92
:10193000EA6ADB34FE0BEA36E96EB30EE926000EE6
:10194000EA22EE50EFCFEAFFE96E1050EF16FE0EDE
:10195000EA6ADB34FE0BEA36E96EB30EE926000EC6
:10196000EA22EE50EFCFEAFFE96EEF7CE552E7CFD7
:04197000D9FF120089
:0C1974000E01280E096F040E0A6F380ED9
:101980000B6F040E0C6F2C0E0D6F040E0E6F3C0EC1
:101990000F6F040E106F116B04017A697B697C690B
:1019A0001200D9CFE6FFE1CFD9FF060EE1267BC4B6
:1019B00010F0116A126A136A080E1F0B07E0D89024
:1019C0001036113612361336E806F9E17CC414F0ED
:1019D000156A166A176A14501026155011221650EF
:1019E00012221750132210C0DFFF010E11C0DBFFBF
:1019F000020E12C0DBFF030E13C0DBFF146A156A70
:101A0000010E166E176AD9CFE9FFDACFEAFFEE5062
:101A1000145C106EEE501558116EEE501658126E82
:101A2000EE501758136E10C0DFFF010E11C0DBFF20
:101A3000020E12C0DBFF030E13C0DBFF04017A515C
:101A4000300A01E192D0100A67E0300A4EE0100A35
:101A500036E0500A1BE0100A01E0A9D0100E146E07
:101A6000156A166A176AD9CFE9FFDACFEAFFEE5096
:101A70001426EE501522EE501622EE501722106A50
:101A80006C0E116EDC0E126E020E17D0080E146E64
:101A9000156A166A176AD9CFE9FFDACFEAFFEE5066
:101AA0001426EE501522EE501622EE501722106A20
:101AB000360E116E6E0E126E010E136E45D0040EB0
:101AC000146E156A166A176AD9CFE9FFDACFEAFFF2
:101AD000EE501426EE501522EE501622EE5017222C
:101AE000106A1B0E116EB70E2DD0020E146E156A01
:101AF000166A176AD9CFE9FFDACFEAFFEE5014264B
:101B0000EE501522EE501622EE501722800E106E67
:101B10008D0E116E5B0E16D0010E146E156A166ACC
:101B2000176AD9CFE9FFDACFEAFFEE501426EE505C
:101B30001522EE501622EE501722C00E106EC60E61
:101B4000116E2D0E126E136A10C004F011C005F054
:101B500012C006F013C007F014C009F015C00AF057
:101B600016C00BF017C00CF019D0600E106EE30E0B
:101B7000116E160E126E136A10C004F011C005F03B
:101B8000066E13C007F0DFCF09F0010EDBCF0AF0BD
:101B9000020EDBCF0BF0030EDBCF0CF0EAEC22F0F1
:101BA000040E04C0DBFF050E05C0DBFF04D0040EED
:101BB000DB6A050EDB6A040EDBCF10F0050EDBCF0F
:101BC00011F010C0F3FF11C0F4FF060EE15C02E259
:101BD000E16AE552E16EE552E7CFD9FF1200D9CFB5
:101BE000E6FFE1CFD9FF040EE126D950FD0FE96EE3
:101BF000FF0EDA20EA6E880ED880EE54130EED54F4
:101C000001E270D1FD0EDBCF10F0FE0EDBCF11F044
:101C1000DD0E105C020E115836E30401400E7A6F9F
:101C2000146A156A010E166E176AFD0EDBCF1CF0E2
:101C3000FE0EDBCF1DF01E6A1F6A186A6C0E196E4D
:101C4000DC0E1A6E020E1B6E18C004F019C005F0EF
:101C50001AC006F0076E1CC009F01DC00AF01EC0B5
:101C60000BF01FC00CF0EAEC22F00450145C106E74
:101C700005501558116E06501658126E0750175819
:101C8000136E100E40D0FD0EDBCF10F0FE0EDBCF3A
:101C900011F06F0E105C010E11583BE30401500E61
:101CA0007A6F146A156A010E166E176AFD0EDBCF85
:101CB0001CF0FE0EDBCF1DF01E6A1F6A186A360E7E
:101CC000196E6E0E1A6E010E1B6E18C004F019C04C
:101CD00005F01AC006F0076E1CC009F01DC00AF01E
:101CE0001EC00BF01FC00CF0EAEC22F00450145C94
:101CF000106E05501558116E06501658126E07508A
:101D00001758136E080E1026000E112212221322ED
:101D1000DDD0FD0EDBCF10F0FE0EDBCF11F0B80EE4
:101D2000105C000E11582AE304017A6B146A156ADC
:101D3000010E166EFD0EDBCF1AF0FE0EDBCF1BF090
:101D40001C6A176A1B0E186EB70E196E17C005F0C5
:101D500018C006F0076E1AC00AF01BC00BF01CC0BA
:101D60000CF00EEC23F00550145C106E0650155864
:101D7000116E07501658126E040E36D0FD0EDBCFD2
:101D800010F0FE0EDBCF11F05C0E105C000E11584F
:101D90002DE30401100E7A6F146A156A010E166E97
:101DA000FD0EDBCF1AF0FE0EDBCF1BF01C6A800E9F
:101DB000176E8D0E186E5B0E196E17C005F018C0E9
:101DC00006F0076E1AC00AF01BC00BF01CC00CF026
:101DD0000EEC23F00550145C106E06501558116E71
:101DE00007501658126E020E102636D0FD0EDBCFAD
:101DF00010F0FE0EDBCF11F02E0E105C000E11580D
:101E00002FE30401200E7A6F146A156A010E166E14
:101E1000FD0EDBCF1AF0FE0EDBCF1BF01C6AC00EEE
:101E2000176EC60E186E2D0E196E17C005F018C06D
:101E300006F0076E1AC00AF01BC00BF01CC00CF0B5
:101E40000EEC23F00550145C106E06501558116E00
:101E500007501658126E102A000E1122122235D089
:101E6000FD0EDBCF10F0FE0EDBCF11F0170E105C75
:101E7000000E115837E30401300E7A6F146A156AA8
:101E8000010E166EFD0EDBCF1AF0FE0EDBCF1BF03F
:101E90001C6A600E176EE30E186E160E196E17C0D0
:101EA00005F018C006F0076E1AC00AF01BC00BF050
:101EB0001CC00CF00EEC23F00550145C106E0650A4
:101EC0001558116E07501658126E136A10C0DFFFB6
:101ED000010E11C0DBFF020E12C0DBFF030E13C0A8
:101EE000DBFF02D0010E23D0E66A010EE66E7AC453
:101EF000E6FF17EC22F0E552E552E552D9CFE9FFB3
:101F0000DACFEAFFEECF10F0EECF11F0EECF12F005
:101F1000EFCF13F0080ED890133212321132103274
:101F2000E806F9E110C07BF4000EDFCF7CF4106E00
:101F3000040EE15C02E2E16AE552E16E1050E55206
:101F4000E7CFD9FF1200D9CFE6FFE1CFD9FF090EC5
:101F5000E1260E01006B016B800E026F040E036F11
:101F6000800E046F040E056F066B076BDF6A086B4B
:101F7000400EE66E640EE66E000EE66EE66A010E38
:101F8000E66EE9EC0BF0106E050EE15E1050050EEA
:101F9000F3CFDBFF060EF4CFDBFF0E011151E96E2C
:101FA000EA6AD890E936EA36090EE9260E0EEA22E8
:101FB000030EEECFDBFF040EEDCFDBFF0401C00EFE
:101FC000806F0E01115105E0020E115D02E0000E5E
:101FD00001D0010E000902E0020E01D0030E04013F
:101FE000816F020EE66E800EE66E040EE66E010E46
:101FF000E66EE66EE9EC0BF0106E050EE15E105039
:10200000070EF3CFDBFF080EF4CFDBFF070EDBCFAD
:10201000E9FF080EDBCFEAFFEF50800B04E062A679
:10202000F5D76296F3D7D768160ED66EF294D58E92
:10203000F2B404D062A6FCD76296FAD7D59E63ECC0
:102040001CF08A848A9481A2FED78A90DFC0C9FFDF
:10205000C7A0FED7C9CF80F4DFC0C9FFC7A0FED795
:10206000C9CF80F48A808C8A8C9A83ACFED78C9EF0
:10207000E7C0C9FFC7A0FED7C9CF80F4E7C0C9FF3A
:10208000C7A0FED7C9CF80F48C8E898A899A80A692
:10209000FED78994EFC0C9FFC7A0FED7C9CF80F48F
:1020A000EFC0C9FFC7A0FED7C9CF80F48984CF682D
:1020B000CE689E90CD8062A607D064A804D0F29E20
:1020C0000E010007F28E62960E01015148E0DF50CA
:1020D00046E1010EDF6EDE52C20EDD6E070EDBCF73
:1020E000E9FF080EDBCFEAFFEF50800BF7E1070EA8
:1020F000B5C0DBFF080EB6C0DBFFD950010F106E74
:10210000DACF11F0070EDBCFE9FF080EDBCFEAFFD5
:10211000020EE926000EEA2210C0EEFF11C0EDFF0C
:10212000070EDBCFE9FF080EDBCFEAFFEE52010E10
:10213000EF6E400E106E070EDBCFE9FF080EDBCF0F
:10214000EAFF1050EF16880E106E070EDBCFE9FF86
:10215000080EDBCFEAFF1050EF120001B5750E013B
:102160000651075D57E0030EDBCFE9FF040EDBCF1E
:10217000EAFFEF50800B4EE1030EDBCFE9FF040EC8
:10218000DBCFEAFF020EE926000EEA2204CEEEFFC4
:1021900005CEEDFF030EDBCFE9FF040EDBCFEAFF38
:1021A000EE52400EEF6E106E030EDBCFE9FF040E11
:1021B000DBCFEAFF1050EF16880E106E030EDBCF58
:1021C000E9FF040EDBCFEAFF1050EF12030E115DA2
:1021D00002E1116B01D0112B1151E96EEA6AD8901E
:1021E000E936EA36090EE9260E0EEA22030EEECF94
:1021F000DBFF040EEDCFDBFF230E075D06E1076B6F
:10220000800E046F040E056F05D0072B400E0427C7
:10221000000E0523050EDBCFE9FF060EDBCFEAFF3C
:10222000EF50800B01E047D7C10E0001645D01E172
:10223000AED0B60E645D11E1690EE66E000EE66E7C
:10224000650EE66E000EE66E11EC18F0E552E552F2
:10225000E552E552DE52B60E21D0B70E645D08E1BC
:1022600065C0E6FF1AEC1BF0E552DE52B70E16D041
:10227000B40E645D11E1690EE66E000EE66E650E49
:10228000E66E000EE66EE0EC1CF0E552E552E5521B
:10229000E552DE52B40E02D0DE52A00EDD6E010E0B
:1022A000DB50A00841E0070EDBCFE9FF080EDBCFD3
:1022B000EAFFEF50800BF7E1070EB5C0DBFF080E19
:1022C000B6C0DBFFD950010F106EDACF11F0070E48
:1022D000DBCFE9FF080EDBCFEAFF020EE926000E96
:1022E000EA2210C0EEFF11C0EDFF070EDBCFE9FFC1
:1022F000080EDBCFEAFFEE52010EEF6E400E106EBD
:10230000070EDBCFE9FF080EDBCFEAFF1050EF1618
:10231000880E106E070EDBCFE9FF080EDBCFEAFF59
:102320001050EF120001B575050EADC0DBFF060EB3
:10233000AEC0DBFF050EDBCFE9FF060EDBCFEAFF09
:10234000020EE926000EEA22640EEE6E000EED6E1D
:10235000050EDBCFE9FF060EDBCFEAFFEE52400EA3
:10236000EF6E106E050EDBCFE9FF060EDBCFEAFF46
:102370001050EF16880E106E050EDBCFE9FF060E2B
:10238000DBCFEAFF1050EF120001AD7594D6CD906F
:10239000010EDB6A020EDB6A050EF36E010EDBCF67
:1023A000F4FFF350F45C3CE262A605D064A802D0CE
:1023B0000E0100076296070EDBCFE9FF080EDBCFA8
:1023C000EAFFEF50800B09E1020EDB5006E1010E3F
:1023D000F36E020EF3CFDBFF20D0030EDBCFE9FF5D
:1023E000040EDBCFEAFFEF50800BD6E1030E0E01A7
:1023F000115D02E1116B01D0112B1151E96EEA6AF6
:10240000D890E936EA36090EE9260E0EEA22030EC6
:10241000EECFDBFF040EEDCFDBFF010EDB2ABCD7D6
:10242000DE52C10EDD6E010EE66ED950010FE66E72
:10243000000EDA20E66E010EE66EE66EE9EC0BF0B9
:10244000106E050EE15E1050070EF3CFDBFF080E95
:10245000F4CFDBFF070EDBCFE9FF080EDBCFEAFF8F
:10246000EF50800B04E062A6F5D76296F3D7090E11
:10247000E15C02E2E16AE552E16EE552E7CFD9FFA5
:02248000120048
:0E248200D9CFE6FFE1CFD9FFFE0EDB50640A92
:1024900001E192D06C0A01E186D02C0A01E17AD0E8
:1024A0002D0A6FE0020A64E0010A59E0110A4EE0C9
:1024B000010A43E0030A38E0010A2DE00E0A22E097
:1024C000030A17E0010A0CE0070A01E081D0FD0EC3
:1024D000DB5003E10F0148917BD00F01488178D098
:1024E000FD0EDB5003E10F01489372D00F014883CA
:1024F0006FD0FD0EDB5003E10F01489569D00F014D
:10250000488566D0FD0EDB5003E10F01489760D08F
:102510000F0148875DD0FD0EDB5003E10F014899A4
:1025200057D00F01488954D0FD0EDB5003E10F0155
:10253000489B4ED00F01488B4BD0FD0EDB5003E182
:102540000F01489D45D00F01488D42D0FD0EDB5054
:1025500003E10F01489F3CD00F01488F39D0FD0E99
:10256000DB5003E10F01499133D00F01498130D095
:10257000FD0EDB5003E10F0149932AD00F0149837F
:1025800027D0FD0EDB5003E10F01499521D00F014B
:1025900049851ED0FD0EDB5003E10F01499718D08D
:1025A0000F01498715D0FD0EDB5003E10F0149995A
:1025B0000FD00F0149890CD0FD0EDB5005E10F0152
:1025C000486BE00E491704D00F0148691F0E4913EC
:1025D000E552E7CFD9FF1200D9CFE6FFE1CFD9FF0F
:1025E000FD0EDB50010805E2010EF36EFD0EF3CF88
:1025F000DBFFFE0EDB502C0A01E140D1050A01E1B0
:1026000035D1010A01E12AD10F0A01E11FD1010AE6
:1026100001E114D1020A01E109D1070A01E1FED06A
:10262000030A01E1F3D03F0A01E1E8D0010A01E128
:10263000DDD0050A01E1D2D0010A01E1C7D0030AC9
:1026400001E1BCD0010A01E1B1D00E0A01E1A6D03E
:10265000030A01E19BD0010A01E190D0070A01E1E0
:1026600085D0020A01E17AD0010A01E16FD01F0A88
:1026700065E0010A5BE0050A51E0010A47E0030A50
:102680003DE0010A33E00D0A29E0010A1FE0070AD4
:1026900015E0010A0BE0030A01E0F6D0FD0EDB5065
:1026A000E8B0948EE8B0F0D0949EEED0FD0EDB50F2
:1026B000E8B09588E8B0E8D09598E6D0FD0EDB50FC
:1026C000E8B0958AE8B0E0D0959ADED0FD0EDB50F8
:1026D000E8B0958CE8B0D8D0959CD6D0FD0EDB50F4
:1026E000E8B0958EE8B0D0D0959ECED0FD0EDB50F0
:1026F000E8B09380E8B0C8D09390C6D0FD0EDB5010
:10270000E8B09382E8B0C0D09392BED0FD0EDB500B
:10271000E8B09384E8B0B8D09394B6D0FD0EDB5007
:10272000E8B09386E8B0B0D09396AED0FD0EDB5003
:10273000E8B09388E8B0A8D09398A6D0FD0EDB50FF
:10274000E8B0938AE8B0A0D0939A9ED0FD0EDB50FB
:10275000E8B0938CE8B098D0939C96D0FD0EDB50F7
:10276000E8B0938EE8B090D0939E8ED0FD0EDB50F3
:10277000E8B09280E8B088D0929086D0FD0EDB5011
:10278000E8B09282E8B080D092927ED0FD0EDB500D
:10279000E8B09284E8B078D0929476D0FD0EDB5009
:1027A000E8B09286E8B070D092966ED0FD0EDB5005
:1027B000E8B0928AE8B068D0929A66D0FD0EDB50FD
:1027C000E8B09680E8B060D096905ED0FD0EDB5009
:1027D000E8B09682E8B058D0969256D0FD0EDB5005
:1027E000E8B09684E8B050D096944ED0FD0EDB5001
:1027F000E8B0928EE8B048D0929E46D0FD0EDB50F5
:10280000E8B0928CE8B040D0929C3ED0FD0EDB50F8
:10281000E8B09480E8B038D0949036D0FD0EDB500C
:10282000E8B09482E8B030D094922ED0FD0EDB5008
:10283000E8B09484E8B028D0949426D0FD0EDB5004
:10284000E8B09580E8B020D095901ED0FD0EDB500A
:10285000E8B09582E8B018D0959216D0FD0EDB5006
:10286000E8B09584E8B010D095940ED0FD0EDB5002
:10287000E8B09586E8B008D0959606D0FD0EDB50FE
:10288000E8B0948CE8A0949CE552E7CFD9FF120001
:10289000D9CFE6FFE1CFD9FFFD0EDB50010805E2FD
:1028A000010EF36EFD0EF3CFDBFFFE0EDB502C0AA4
:1028B00001E140D1050A01E135D1010A01E12AD146
:1028C0000F0A01E11FD1010A01E114D1020A01E15D
:1028D00009D1070A01E1FED0030A01E1F3D03F0A62
:1028E00001E1E8D0010A01E1DDD0050A01E1D2D021
:1028F000010A01E1C7D0030A01E1BCD0010A01E1EC
:10290000B1D00E0A01E1A6D0030A01E19BD0010A71
:1029100001E190D0070A01E185D0020A01E17AD0F5
:10292000010A01E16FD01F0A65E0010A5BE0050AB8
:1029300051E0010A47E0030A3DE0010A33E00D0AD5
:1029400029E0010A1FE0070A15E0010A0BE0030A6B
:1029500001E0F6D0FD0EDB50E8B08B8EE8B0F0D091
:102960008B9EEED0FD0EDB50E8B08C88E8B0E8D04E
:102970008C98E6D0FD0EDB50E8B08C8AE8B0E0D051
:102980008C9ADED0FD0EDB50E8B08C8CE8B0D8D04D
:102990008C9CD6D0FD0EDB50E8B08C8EE8B0D0D049
:1029A0008C9ECED0FD0EDB50E8B08A80E8B0C8D057
:1029B0008A90C6D0FD0EDB50E8B08A82E8B0C0D065
:1029C0008A92BED0FD0EDB50E8B08A84E8B0B8D061
:1029D0008A94B6D0FD0EDB50E8B08A86E8B0B0D05D
:1029E0008A96AED0FD0EDB50E8B08A88E8B0A8D059
:1029F0008A98A6D0FD0EDB50E8B08A8AE8B0A0D055
:102A00008A9A9ED0FD0EDB50E8B08A8CE8B098D050
:102A10008A9C96D0FD0EDB50E8B08A8EE8B090D04C
:102A20008A9E8ED0FD0EDB50E8B08980E8B088D059
:102A3000899086D0FD0EDB50E8B08982E8B080D066
:102A400089927ED0FD0EDB50E8B08984E8B078D062
:102A5000899476D0FD0EDB50E8B08986E8B070D05E
:102A600089966ED0FD0EDB50E8B0898AE8B068D058
:102A7000899A66D0FD0EDB50E8B08D80E8B060D05A
:102A80008D905ED0FD0EDB50E8B08D82E8B058D05E
:102A90008D9256D0FD0EDB50E8B08D84E8B050D05A
:102AA0008D944ED0FD0EDB50E8B0898EE8B048D052
:102AB000899E46D0FD0EDB50E8B0898CE8B040D04E
:102AC000899C3ED0FD0EDB50E8B08B80E8B038D05A
:102AD0008B9036D0FD0EDB50E8B08B82E8B030D062
:102AE0008B922ED0FD0EDB50E8B08B84E8B028D05E
:102AF0008B9426D0FD0EDB50E8B08C80E8B020D05F
:102B00008C901ED0FD0EDB50E8B08C82E8B018D05F
:102B10008C9216D0FD0EDB50E8B08C84E8B010D05B
:102B20008C940ED0FD0EDB50E8B08C86E8B008D057
:102B30008C9606D0FD0EDB50E8B08B8CE8A08B9C09
:102B4000E552E7CFD9FF1200D9CFE6FFE1CFD9FF99
:102B5000E652F250800B01E0010EDF6EF29E0E0194
:102B6000550EA76EAA0EA76EFF91FE0EDB501F0A30
:102B700001E1FDD01A0A01E1F1D0010A01E1E5D03D
:102B8000070A01E1D9D0010A01E1CDD02B0A01E108
:102B9000C1D0010A01E1B5D0290A01E1A9D02D0A6D
:102BA00001E19DD0080A01E191D0070A01E185D039
:102BB000030A01E179D0310A6EE0010A63E01F0ADD
:102BC00058E0010A4DE0050A42E0010A37E0030A35
:102BD0002CE0010A21E0100A16E00C0A0BE0070ABB
:102BE00001E0CED0FC0EDBCFE9FFFD0EDBCFEAFF2C
:102BF000EF6AC6D0FC0EDBCFE9FFFD0EDBCFEAFFAC
:102C0000010EEF6EBDD0FC0EDBCFE9FFFD0EDBCF7A
:102C1000EAFF020EEF6EB4D0FC0EDBCFE9FFFD0E33
:102C2000DBCFEAFF030EEF6EABD0FC0EDBCFE9FF8C
:102C3000FD0EDBCFEAFF040EEF6EA2D0FC0EDBCF61
:102C4000E9FFFD0EDBCFEAFF050EEF6E99D0FC0E1B
:102C5000DBCFE9FFFD0EDBCFEAFF060EEF6E90D073
:102C6000FC0EDBCFE9FFFD0EDBCFEAFF070EEF6EB8
:102C700087D0FC0EDBCFE9FFFD0EDBCFEAFF080EAD
:102C8000EF6E7ED0FC0EDBCFE9FFFD0EDBCFEAFF5F
:102C9000090EEF6E75D0FC0EDBCFE9FFFD0EDBCF2A
:102CA000EAFF0A0EEF6E6CD0FC0EDBCFE9FFFD0EE3
:102CB000DBCFEAFF0B0EEF6E63D0FC0EDBCFE9FF3C
:102CC000FD0EDBCFEAFF0C0EEF6E5AD0FC0EDBCF11
:102CD000E9FFFD0EDBCFEAFF0D0EEF6E51D0FC0ECB
:102CE000DBCFE9FFFD0EDBCFEAFF110EEF6E48D020
:102CF000FC0EDBCFE9FFFD0EDBCFEAFF120EEF6E1D
:102D00003FD0FC0EDBCFE9FFFD0EDBCFEAFF130E59
:102D1000EF6E36D0FC0EDBCFE9FFFD0EDBCFEAFF16
:102D2000140EEF6E2DD0FC0EDBCFE9FFFD0EDBCFD6
:102D3000EAFF150EEF6E24D0FC0EDBCFE9FFFD0E8F
:102D4000DBCFEAFF160EEF6E1BD0FC0EDBCFE9FFE8
:102D5000FD0EDBCFEAFF170EEF6E12D0FC0EDBCFBD
:102D6000E9FFFD0EDBCFEAFF180EEF6E09D0FC0E77
:102D7000DBCFE9FFFD0EDBCFEAFF1F0EEF6E00D0C9
:102D80000E01550EA76EAA0EA76EFF81DF50E8B0A8
:102D9000F28EE8A0F29EE552E552E7CFD9FF12008D
:102DA000D9CFE6FFE1CFD9FFE652F250800B01E028
:102DB000010EDF6EF29E0E01550EA76EAA0EA76ED3
:102DC000FF91FE0EDB50050A01E180D0010A01E10E
:102DD00079D0070A73E0010A6DE02B0A67E0010A67
:102DE00061E0290A5BE02D0A55E0080A4FE0070A76
:102DF00049E0030A43E0310A3DE0010A37E01F0AD7
:102E000031E0010A2BE0050A25E0010A1FE0030A70
:102E100019E0010A13E0100A0DE00C0A07E0070AA6
:102E200001E058D0FD0EDBCFC6FE54D0FD0EDBCF47
:102E3000C7FE50D0FD0EDBCFC8FE4CD0FD0EDBCF61
:102E4000C9FE48D0FD0EDBCFCAFE44D0FD0EDBCF5D
:102E5000CBFE40D0FD0EDBCFCCFE3CD0FD0EDBCF59
:102E6000CDFE38D0FD0EDBCFCEFE34D0FD0EDBCF55
:102E7000CFFE30D0FD0EDBCFD0FE2CD0FD0EDBCF51
:102E8000D1FE28D0FD0EDBCFD2FE24D0FD0EDBCF4D
:102E9000D3FE20D0FD0EDBCFD7FE1CD0FD0EDBCF46
:102EA000D8FE18D0FD0EDBCFD9FE14D0FD0EDBCF3F
:102EB000DAFE10D0FD0EDBCFDBFE0CD0FD0EDBCF3B
:102EC000DCFE08D0FD0EDBCFDDFE04D0FD0EDBCF37
:102ED000DEFE00D00E01550EA76EAA0EA76EFF8172
:102EE000DF50E8B0F28EE8A0F29EE552E552E7CF5F
:042EF000D9FF1200F4
:0C2EF400D9CFE6FFE1CFD9FF020EE126A6
:102F0000010EDF6EDB90DB82DB94200EE66E140E8A
:102F1000E66E130EE66ED9CFE6FFDACFE6FF27ECBA
:102F200021F0106E050EE15E1050010EE66E260EC9
:102F3000E66E41EC12F0E552E552010EE66E270E08
:102F4000E66E41EC12F0E552E552010EE66E280EF7
:102F5000E66E41EC12F0E552E552010EE66E290EE6
:102F6000E66E41EC12F0E552E552010EE66E020EFD
:102F7000E66E41EC12F0E552E552E66A260EE66E88
:102F8000ECEC12F0E552E552E66A270EE66EECEC48
:102F900012F0E552E552E66A280EE66EECEC12F00D
:102FA000E552E552E66A290EE66EECEC12F0E552C7
:102FB000E552E66A020EE66EECEC12F0E552E552DE
:102FC000020EE15C02E2E16AE552E16EE552E7CF12
:102FD000D9FF1200D9CFE6FFE1CFD9FFE652DF6A71
:102FE000180EDF5C19E2DF50EA6A500FE96E040E3A
:102FF000EA22EF50E66EDF50E76EFD0EDBCFE9FF11
:10300000FE0EDBCFEAFFE750E926000EEA22E5528A
:10301000E750EF6EDF2AE4D7E552E552E7CFD9FF5C
:103020001200D9CFE6FFE1CFD9FF030EE126FD0E56
:10303000DBCFE9FFDB2AFE0EDBCFEAFF01E3DB2A71
:10304000020EEFCFDBFFDB50000801E3EBD0020EF6
:10305000DBA019D0E00E8C16FB0EDBCFE9FFFC0ED7
:10306000DBCFEAFFEFCF50F4FB0EDBCFE9FFDB2A2B
:10307000FC0EDBCFEAFF01E3DB2AEF50756E73A095
:10308000FED77550DF6E020EDBA21AD0E00E8C1652
:103090008C80FB0EDBCFE9FFFC0EDBCFEAFFEFCF2E
:1030A00051F4FB0EDBCFE9FFDB2AFC0EDBCFEAFF9E
:1030B00001E3DB2AEF50756E73A0FED77550DF6E0B
:1030C000020EDBA41AD0E00E8C168C82FB0EDBCF36
:1030D000E9FFFC0EDBCFEAFFEFCF52F4FB0EDBCFB4
:1030E000E9FFDB2AFC0EDBCFEAFF01E3DB2AEF502E
:1030F000756E73A0FED77550DF6E020EDBA61BD077
:10310000E00E8C16030E8C12FB0EDBCFE9FFFC0EDB
:10311000DBCFEAFFEFCF53F4FB0EDBCFE9FFDB2A77
:10312000FC0EDBCFEAFF01E3DB2AEF50756E73A0E4
:10313000FED77550DF6E020EDBA81AD0E00E8C169B
:103140008C84FB0EDBCFE9FFFC0EDBCFEAFFEFCF79
:1031500054F4FB0EDBCFE9FFDB2AFC0EDBCFEAFFEA
:1031600001E3DB2AEF50756E73A0FED77550DF6E5A
:10317000020EDBAA1BD0E00E8C16050E8C12FB0E85
:10318000DBCFE9FFFC0EDBCFEAFFEFCF55F4FB0E00
:10319000DBCFE9FFDB2AFC0EDBCFEAFF01E3DB2A12
:1031A000EF50756E73A0FED77550DF6E020EDBAC6C
:1031B0001BD0E00E8C16060E8C12FB0EDBCFE9FF47
:1031C000FC0EDBCFEAFFEFCF56F4FB0EDBCFE9FFBF
:1031D000DB2AFC0EDBCFEAFF01E3DB2AEF50756E42
:1031E00073A0FED77550DF6E020EDBAE1BD0E00E73
:1031F0008C16070E8C12FB0EDBCFE9FFFC0EDBCF2B
:10320000EAFFEFCF57F4FB0EDBCFE9FFDB2AFC0E22
:10321000DBCFEAFF01E3DB2AEF50756E73A0FED728
:103220007550DF6EFD0EDBCFE9FFDB2AFE0EDBCF34
:10323000EAFF01E3DB2A020EEFCFDBFFDB500008E1
:1032400001E3EFD0020EDBA01AD0E00E8C168C86C4
:10325000FB0EDBCFE9FFFC0EDBCFEAFFEFCF58F42C
:10326000FB0EDBCFE9FFDB2AFC0EDBCFEAFF01E33D
:10327000DB2AEF50756E73A0FED77550DF6E020E1D
:10328000DBA21BD0E00E8C16090E8C12FB0EDBCFDE
:10329000E9FFFC0EDBCFEAFFEFCF59F4FB0EDBCFEB
:1032A000E9FFDB2AFC0EDBCFEAFF01E3DB2AEF506C
:1032B000756E73A0FED77550DF6E020EDBA41BD0B7
:1032C000E00E8C160A0E8C12FB0EDBCFE9FFFC0E13
:1032D000DBCFEAFFEFCF5AF4FB0EDBCFE9FFDB2AAF
:1032E000FC0EDBCFEAFF01E3DB2AEF50756E73A023
:1032F000FED77550DF6E020EDBA61BD0E00E8C16DB
:103300000B0E8C12FB0EDBCFE9FFFC0EDBCFEAFFCE
:10331000EFCF5BF4FB0EDBCFE9FFDB2AFC0EDBCF4C
:10332000EAFF01E3DB2AEF50756E73A0FED77550FC
:10333000DF6E020EDBA81BD0E00E8C160C0E8C127A
:10334000FB0EDBCFE9FFFC0EDBCFEAFFEFCF5CF437
:10335000FB0EDBCFE9FFDB2AFC0EDBCFEAFF01E34C
:10336000DB2AEF50756E73A0FED77550DF6E020E2C
:10337000DBAA1BD0E00E8C160D0E8C12FB0EDBCFE1
:10338000E9FFFC0EDBCFEAFFEFCF5DF4FB0EDBCFF6
:10339000E9FFDB2AFC0EDBCFEAFF01E3DB2AEF507B
:1033A000756E73A0FED77550DF6E020EDBAC1BD0BE
:1033B000E00E8C160E0E8C12FB0EDBCFE9FFFC0E1E
:1033C000DBCFEAFFEFCF5EF4FB0EDBCFE9FFDB2ABA
:1033D000FC0EDBCFEAFF01E3DB2AEF50756E73A032
:1033E000FED77550DF6E020EDBAE1BD0E00E8C16E2
:1033F0000F0E8C12FB0EDBCFE9FFFC0EDBCFEAFFDA
:10340000EFCF5FF4FB0EDBCFE9FFDB2AFC0EDBCF57
:10341000EAFF01E3DB2AEF50756E73A0FED775500B
:10342000DF6EFD0EDBCFE9FFDB2AFE0EDBCFEAFF0E
:1034300001E3DB2A020EEFCFDBFFDB50000801E3E4
:10344000EFD0020EDBA01AD0E00E8C168C88FB0E9B
:10345000DBCFE9FFFC0EDBCFEAFFEFCF60F4FB0E22
:10346000DBCFE9FFDB2AFC0EDBCFEAFF01E3DB2A3F
:10347000EF50756E73A0FED77550DF6E020EDBA2A3
:103480001BD0E00E8C16110E8C12FB0EDBCFE9FF69
:10349000FC0EDBCFEAFFEFCF61F4FB0EDBCFE9FFE1
:1034A000DB2AFC0EDBCFEAFF01E3DB2AEF50756E6F
:1034B00073A0FED77550DF6E020EDBA41BD0E00EAA
:1034C0008C16120E8C12FB0EDBCFE9FFFC0EDBCF4D
:1034D000EAFFEFCF62F4FB0EDBCFE9FFDB2AFC0E45
:1034E000DBCFEAFF01E3DB2AEF50756E73A0FED756
:1034F0007550DF6E020EDBA61BD0E00E8C16130E8D
:103500008C12FB0EDBCFE9FFFC0EDBCFEAFFEFCF27
:1035100063F4FB0EDBCFE9FFDB2AFC0EDBCFEAFF17
:1035200001E3DB2AEF50756E73A0FED77550DF6E96
:10353000020EDBA81BD0E00E8C16140E8C12FB0EB4
:10354000DBCFE9FFFC0EDBCFEAFFEFCF64F4FB0E2D
:10355000DBCFE9FFDB2AFC0EDBCFEAFF01E3DB2A4E
:10356000EF50756E73A0FED77550DF6E020EDBAAAA
:103570001BD0E00E8C16150E8C12FB0EDBCFE9FF74
:10358000FC0EDBCFEAFFEFCF65F4FB0EDBCFE9FFEC
:10359000DB2AFC0EDBCFEAFF01E3DB2AEF50756E7E
:1035A00073A0FED77550DF6E020EDBAC1BD0E00EB1
:1035B0008C16160E8C12FB0EDBCFE9FFFC0EDBCF58
:1035C000EAFFEFCF66F4FB0EDBCFE9FFDB2AFC0E50
:1035D000DBCFEAFF01E3DB2AEF50756E73A0FED765
:1035E0007550DF6E020EDBAE1BD0E00E8C16170E90
:1035F0008C12FB0EDBCFE9FFFC0EDBCFEAFFEFCF37
:1036000067F4FB0EDBCFE9FFDB2AFC0EDBCFEAFF22
:1036100001E3DB2AEF50756E73A0FED77550DF6EA5
:10362000030EE15C02E2E16AE552E16EE552E7CFAA
:10363000D9FF1200D9CFE6FFE1CFD9FF020EE12674
:10364000010EDB6A180EF36E010EDBCFF4FFF350B0
:10365000F45C18E2E00E8C16010EDB508C12010EA9
:10366000DB50EA6A500FE96E040EEA22FE0EDBCF51
:10367000EFFFDB50756E73A0FED77550DF6E010E45
:10368000DB2AE0D7020EE15C02E2E16AE552E16E7C
:08369000E552E7CFD9FF12005B
:08369800D9CFE6FFE1CFD9FF15
:1036A000020EE126010EDF6EDB90DB82DB94D9CFC8
:1036B000E6FFDACFE6FFD8EC20F0E552E5528A9437
:1036C0008A80010EE66E0A0EE66E41EC12F0E552BB
:1036D000E552010EE66E080EE66E41EC12F0E55280
:1036E000E552010EE66E090EE66E41EC12F0E5526F
:1036F000E552E66A0A0EE66EECEC12F0E552E5528F
:10370000E66A080EE66EECEC12F0E552E552010EA8
:10371000E66E090EE66EECEC12F0E552E5528C9A7C
:103720008C8E010EE66E030EE66E41EC12F0E55251
:10373000E552010EE66E050EE66E41EC12F0E55222
:10374000E552010EE66E040EE66E41EC12F0E55213
:10375000E552E66A030EE66EECEC12F0E552E55235
:10376000E66A050EE66EECEC12F0E552E552010E4B
:10377000E66E040EE66EECEC12F0E552E552899A24
:103780008984010EE66E180EE66E41EC12F0E552E9
:10379000E552010EE66E150EE66E41EC12F0E552B2
:1037A000E552010EE66E160EE66E41EC12F0E552A1
:1037B000E552E66A180EE66EECEC12F0E552E552C0
:1037C000E66A150EE66EECEC12F0E552E552010EDB
:1037D000E66E160EE66EECEC12F0E552E5528D90B8
:1037E0008D84010EE66E190EE66E41EC12F0E55284
:1037F000E552010EE66E1B0EE66E41EC12F0E5524C
:10380000E552010EE66E1A0EE66E41EC12F0E5523C
:10381000E552E66A190EE66EECEC12F0E552E5525E
:10382000E66A1B0EE66EECEC12F0E552E552010E74
:10383000E66E1A0EE66EECEC12F0E552E55200016F
:10384000DE6B0DD8020EE15C02E2E16AE552E16E48
:10385000E552E7CFD9FF12000001DE511200D9CFA7
:10386000E6FFE1CFD9FFE6520001DE5127E18150AA
:10387000020BFDE08350400BFAE08050080BF7E0AC
:103880008A848A948C8A8C9A898A899A8150020BBC
:10389000FDE08350400BFAE08050080BF7E0810E0A
:1038A000C96EC7A0FED7C950DF6E810EC96EC7A012
:1038B000FED7C950DF6E0001010EDE6FE552E55202
:1038C000E7CFD9FF1200D9CFE6FFE1CFD9FF030E32
:1038D000E126880EF36E010EF3CFDBFF900EF36E40
:1038E000020EF3CFDBFF0001DE5138E08A848A94B8
:1038F0008C8A8C9A898A899A8150020BFDE08350C8
:10390000400BFAE08050080BF7E0800EC96EC7A0AC
:10391000FED7C950DF6E800EC96EC7A0FED7C95052
:10392000DF6E010EDBCF10F0DB06020EDBCF11F0F5
:1039300001E2DB0610501110F4E18A848A948C8A2B
:103940008C9A898A899A8150020BFDE08350400B42
:10395000FAE08050080BF7E00001DE6B030EE15C3B
:1039600002E2E16AE552E16EE552E7CFD9FF1200CB
:10397000D9CFE6FFE1CFD9FFE652DF6A180EDF5C50
:103980001AE2DF50EA6ADF0FE96E000EEA22EF501A
:103990000C0BE66EDF50E76EFD0EDBCFE9FFFE0E8F
:1039A000DBCFEAFFE750E926000EEA22E552E750B6
:1039B000EF6EDF2AE3D7E552E552E7CFD9FF1200D9
:1039C000D9CFE6FFE1CFD9FFE652FD0EDBCFE9FF0D
:1039D000DB2AFE0EDBCFEAFF01E3DB2AEFCFDFFFBE
:1039E000DF50000801E378D0DFA00DD0FB0EDBCF65
:1039F000E9FFDB2AFC0EDBCFEAFF01E3DB2AEF5015
:103A000080090001DF6FDFA20DD0FB0EDBCFE9FFE5
:103A1000DB2AFC0EDBCFEAFF01E3DB2AEF50C00913
:103A20000001E06FDFA40DD0FB0EDBCFE9FFDB2A46
:103A3000FC0EDBCFEAFF01E3DB2AEF509009000127
:103A4000E16FDFA60DD0FB0EDBCFE9FFDB2AFC0E1A
:103A5000DBCFEAFF01E3DB2AEF50D0090001E26F80
:103A6000DFA80DD0FB0EDBCFE9FFDB2AFC0EDBCF9E
:103A7000EAFF01E3DB2AEF50A0090001E36FDFAAB0
:103A80000DD0FB0EDBCFE9FFDB2AFC0EDBCFEAFF1C
:103A900001E3DB2AEF50E0090001E46FDFAC0DD059
:103AA000FB0EDBCFE9FFDB2AFC0EDBCFEAFF01E3F5
:103AB000DB2AEF50B0090001E56FDFAE0DD0FB0E41
:103AC000DBCFE9FFDB2AFC0EDBCFEAFF01E3DB2AD9
:103AD000EF50F0090001E66FFD0EDBCFE9FFDB2AB6
:103AE000FE0EDBCFEAFF01E3DB2AEFCFDFFFDF5083
:103AF000000801E378D0DFA00DD0FB0EDBCFE9FF9B
:103B0000DB2AFC0EDBCFEAFF01E3DB2AEF50800962
:103B10000001E76FDFA20DD0FB0EDBCFE9FFDB2A50
:103B2000FC0EDBCFEAFF01E3DB2AEF50C009000106
:103B3000E86FDFA40DD0FB0EDBCFE9FFDB2AFC0E24
:103B4000DBCFEAFF01E3DB2AEF5090090001E96FC8
:103B5000DFA60DD0FB0EDBCFE9FFDB2AFC0EDBCFAF
:103B6000EAFF01E3DB2AEF50D0090001EA6FDFA88A
:103B70000DD0FB0EDBCFE9FFDB2AFC0EDBCFEAFF2B
:103B800001E3DB2AEF50A0090001EB6FDFAA0DD0A3
:103B9000FB0EDBCFE9FFDB2AFC0EDBCFEAFF01E304
:103BA000DB2AEF50E0090001EC6FDFAC0DD0FB0E1B
:103BB000DBCFE9FFDB2AFC0EDBCFEAFF01E3DB2AE8
:103BC000EF50B0090001ED6FDFAE0DD0FB0EDBCF83
:103BD000E9FFDB2AFC0EDBCFEAFF01E3DB2AEF5033
:103BE000F0090001EE6FFD0EDBCFE9FFDB2AFE0ED0
:103BF000DBCFEAFF01E3DB2AEFCFDFFFDF50000876
:103C000001E378D0DFA00DD0FB0EDBCFE9FFDB2A8C
:103C1000FC0EDBCFEAFF01E3DB2AEF508009000155
:103C2000EF6FDFA20DD0FB0EDBCFE9FFDB2AFC0E2E
:103C3000DBCFEAFF01E3DB2AEF50C0090001F06FA0
:103C4000DFA40DD0FB0EDBCFE9FFDB2AFC0EDBCFC0
:103C5000EAFF01E3DB2AEF5090090001F16FDFA6D4
:103C60000DD0FB0EDBCFE9FFDB2AFC0EDBCFEAFF3A
:103C700001E3DB2AEF50D0090001F26FDFA80DD07D
:103C8000FB0EDBCFE9FFDB2AFC0EDBCFEAFF01E313
:103C9000DB2AEF50A0090001F36FDFAA0DD0FB0E65
:103CA000DBCFE9FFDB2AFC0EDBCFEAFF01E3DB2AF7
:103CB000EF50E0090001F46FDFAC0DD0FB0EDBCF5D
:103CC000E9FFDB2AFC0EDBCFEAFF01E3DB2AEF5042
:103CD000B0090001F56FDFAE0DD0FB0EDBCFE9FFC1
:103CE000DB2AFC0EDBCFEAFF01E3DB2AEF50F00911
:0E3CF0000001F66FE552E552E7CFD9FF120052
:023CFE00D9CF1C
:103D0000E6FFE1CFD9FF040EE1260001606B616B95
:103D1000626B636BA00E646F010EDB6AE66ED5EC1E
:103D200021F0E552E66AE66A070EE66EE66AFCEC0A
:103D300021F0E552E552E552E5524CEC1BF07AECED
:103D400017F0BAEC0CF085EC03F0010EE66E55ECC2
:103D500023F0E552C80EE66EE66AEFEC0DF0E55290
:103D6000E55212CEE9FF13CEEAFFEF68010E0E0115
:103D7000EA6A1225E96E1351EA22EF68020EEA6A36
:103D80001225E96E1351EA22EF68030EEA6A122542
:103D9000E96E1351EA22EF68DF6A180EDF5C0BE26E
:103DA000040EDF24EA6A1225E96E1351EA22040E9A
:103DB000EF6EDF2AF2D7040E116A1225106E13512E
:103DC000112210C0E6FF11C0E6FF12CEE6FF13CEAF
:103DD000E6FFE0EC1CF0E552E552E552E552800EBC
:103DE000E66E1AEC1BF0E55225EC04F0200E000103
:103DF000E76EA419E8AE02D0E73402D0E750A45D24
:103E0000F3E36550020BF0E100016051611102E142
:103E1000000E08D060C0E9FF61C0EAFFEF50800BE0
:103E200001E0010E0009E0E16451C00A01E12CD17A
:103E3000780A01E110D10F0A01E1FFD0010A01E186
:103E4000ECD0030A01E1D8D0010A01E1C5D0070A8C
:103E500001E1A7D0010A01E19BD0030A6EE0010A4B
:103E600040E0120A25E0030A01E010D160C0E9FF3A
:103E700061C0EAFFEE52010EEFCFDBFFDF6A010EF9
:103E8000DB50DF5C01E302D1DF50EA6A640FE96EC8
:103E9000000EEA22EF50E66EDF500E01EA6A1225AC
:103EA000E96E1351EA22E552E750EF6EDF2AE7D7B9
:103EB000A20E12CEE9FF13CEEAFFEF6E010E0E0145
:103EC000EA6A1225E96E1351EA22010EEF6E020E24
:103ED000EA6A1225E96E1351EA22030EEF6EDE52F2
:103EE000D1D066C010F066C011F0106A020E10C08A
:103EF000DBFF030E66C0DBFF6551E76E020EDBCF12
:103F000010F0030EDBCF11F0E7501012020E10C0BC
:103F1000DBFF030E11C0DBFFB00E12CEE9FF13CEA4
:103F2000EAFFEF6E020EDBCFE6FF030EDBCFE6FF0C
:103F3000EFEC0DF0E552E55241D0D1EC0CF0020E61
:103F4000F3CFDBFF030EF4CFDBFFB10E12CEE9FFA0
:103F500013CEEAFFEF6E010E0E01EA6A1225E96E3A
:103F60001351EA22020EDBCFEFFFDBCF10F0030E7E
:103F7000DBCF11F011C010F0116A020EEA6A1225AF
:103F8000E96E1351EA2210C0EFFFDE52030E7AD021
:103F9000655103E02FEC1CF002D063EC1CF0B20E74
:103FA00052D065C0E6FF1AEC1BF0E552B30E12CEFC
:103FB000E9FF13CEEAFFEF6E2CEC1CF0E66E010E6B
:103FC0000E01EA6A1225E96E1351EA22E552E75022
:103FD000EF6EDE52020E56D0690EE66E000EE66EF1
:103FE000650EE66E000EE66EE0EC1CF0E552E55262
:103FF000E552E552B40E27D0010E0E01116A1225CA
:10400000106E1351112210C0E6FF11C0E6FFB8EC8C
:104010001CF0E552E552B50E2ED0690EE66E000E8C
:10402000E66E650EE66E000EE66E11EC18F0E552D7
:10403000E552E552E552B60E06D065C0E6FF1AEC31
:104040001BF0E552B70E12CEE9FF13CEEAFFEF6E7A
:10405000DE52010E17D0010E0E01116A1225106EEC
:104060001351112210C0E6FF11C0E6FFEAEC17F071
:10407000E552E552B80E12CEE9FF13CEEAFFEF6E1D
:10408000DE52190EDD6E02D0A3EC0FF0010EDB50F4
:10409000000825E2010EDBCFE6FF12CEE6FF13CECD
:1040A000E6FFE66EE66EE9EC0BF0106E050EE15EE3
:1040B0001050F3CF62F0F4CF63F00001625163114E
:1040C00002E1000E08D062C0E9FF63C0EAFFEF50D2
:1040D000800B01E0010E0009F0E1010EDB6A400EE9
:1040E000E66E640EE66E000EE66EE66A010EE66EA1
:1040F000E9EC0BF0106E050EE15E1050F3CF60F0AE
:10410000F4CF61F071D6D9CFE6FFE1CFD9FFFD0E34
:10411000DBCF06F0FE0EDBCF07F0740E061801E1D0
:10412000075041E0750E061801E107503CE0730EA0
:10413000061801E1075037E0020E061801E10750AA
:1041400032E0030E061801E107502DE0E86806187A
:1041500002E17F0E071827E0720E061801E10750F2
:1041600022E0050E061801E107501DE0010E0618B9
:104170001AE1075018E11E0EE66E010EE66E44ECE1
:104180000BF0E552E5521A0EE66E020EE66E44ECB6
:104190000BF0E552E5521A0EE66E030EE66E44ECA5
:1041A0000BF0E552E552010EE552E7CFD9FF1200C0
:1041B000D9CFE6FFE1CFD9FFE652FD0EDBCFE9FF15
:1041C000FE0EDBCFEAFFEE52EF50010B02E08A88D1
:1041D00001D08A989398938A949E3F0EC716C66A18
:1041E000FD0EDBCFE9FFFE0EDBCFEAFFEF50C6127C
:1041F000FD0EDBCFE9FFFE0EDBCFEAFFEE52EF5004
:10420000010B02E0C68801D0C698FD0EDBCFE9FFA6
:10421000FE0EDBCFEAFFEE52EF50020B02E0C78C3E
:1042200001D0C79CFD0EDBCFE9FFFE0EDBCFEAFF1E
:10423000EE52EF50040B02E0C78E01D0C79EC68A33
:10424000C950DF6EE552E552E7CFD9FF1200D9CF52
:10425000E6FFE1CFD9FFE652010EE66EFC0EDBCFA2
:10426000E6FF41EC12F0E552E5520A0EE66EFC0E56
:10427000DBCFE6FFD0EC16F0E552E552FC0EE66E21
:104280000E0EE66EFC0EDBCFE6FFA4EC15F0E55259
:10429000E552E552FD0EDBCFE9FFFE0EDBCFEAFF74
:1042A000EE52EF50010BE66EFC0EDBCFE6FF48EC62
:1042B00014F0E552E552E66AFC0EDBCFE6FFECECCB
:1042C00012F0E552E552010EE66EFB0EDBCFE6FF83
:1042D00041EC12F0E552E552090EE66EFB0EDBCF23
:1042E000E6FFD0EC16F0E552E552E66AFB0EDBCFB6
:1042F000E6FFECEC12F0E552E552010EE66EFA0E26
:10430000DBCFE6FF41EC12F0E552E552FB0EE66E24
:104310000E0EE66EFA0EDBCFE6FFA4EC15F0E552CA
:10432000E552E552010EE66EFA0EDBCFE6FFECEC4D
:1043300012F0E552E5523F0E7316726AFD0EDBCFA6
:10434000E9FFFE0EDBCFEAFFEF507212FD0EDBCF6E
:10435000E9FFFE0EDBCFEAFFEE52EF50010B02E069
:10436000728801D07298FD0EDBCFE9FFFE0EDBCF25
:10437000EAFFEE52EF50020B02E0738C01D0739C07
:10438000FD0EDBCFE9FFFE0EDBCFEAFFEE52EF5072
:10439000040B02E0738E01D0739E728A7550DF6E3B
:0A43A000E552E552E7CFD9FF120005
:0643AA00D9CFE6FFE1CFD0
:1043B000D9FF020EE126E80EDE6E030EDD6EFC0E66
:1043C000D316FE0EDB500DE09B8CDFCF10F0DF0626
:1043D000010EDBCF11F001E2DB061050111002E0FC
:1043E000F4D79B9C020EE15C02E2E16AE552E16EC9
:1043F000E552E7CFD9FF1200D9CFE6FFE1CFD9FFD1
:10440000F29AD56AD76AD66AFE0EDB50D512FD0E37
:10441000DB50D512F294FC0EDB5001E0F28AFB0E69
:10442000DB5001E0D58EE552E7CFD9FF1200D9CF9E
:10443000E6FFE1CFD9FF9D909E909A6A0F01526BE3
:10444000020ECD6ECF6ACE6AFE0EDB50CD12FD0E8F
:10445000DB5001E09D80FC0EDB5001E0CD80E55299
:10446000E7CFD9FF1200D9CFE6FFE1CFD9FFA09265
:10447000A192976A0F01526B020E796E7B6A7A6A7B
:10448000FE0EDB507912FD0EDB5001E0A082FC0E27
:0E449000DB5001E07980E552E7CFD9FF120042
:02449E00F00E1E
:1044A000F66E060EF76E000EF86E04010900F55068
:1044B000756F0900F550766F03E1756701D03DD047
:1044C0000900F550706F0900F550716F0900F55043
:1044D000726F09000900F550E96E0900F550EA6EA7
:1044E000090009000900F550736F0900F550746F59
:1044F00009000900F6CF77F4F7CF78F4F8CF79F414
:1045000070C4F6FF71C4F7FF72C4F8FF040173535F
:1045100002E1745307E00900F550EE6E7307F8E20C
:104520007407F9D777C4F6FF78C4F7FF79C4F8FFAA
:0C45300004017507000E765BBFD7120077
:04453C001201000266
:1045400000000008D4D50160010001020001090249
:104550002E00010100C0640904000004FFFFFF00F9
:104560000705010240000007058102400000070521
:104570008202400000070583024000004E4504030C
:104580000904120352004500530045004100520047
:10459000430048003A03420069006F006D00650067
:1045A00064006900630061006C002000410063004A
:1045B00071007500690073006900740069006F0084
:1045C0006E00200042006F006100720064007E45B2
:0445D0008245944547
:0C45D400036A026A016A006A200EE76EAA
:1045E000D8900436053606360736003601360236D0
:1045F00003360950005C0A5001580B5002580C5009
:10460000035809E30950005E0A50015A0B50025A40
:0C4610000C50035A042AE72EE4D71200D5
:04461C00036A026AC1
:10462000016A180EE76ED890053606360736013651
:10463000023603360A50015C0B5002580C500358E6
:1046400007E30A50015E0B50025A0C50035A052A28
:06465000E72EEAD712007C
:0A465600FE0EE3CFE9FFFF0EE3CFF5
:10466000EAFFE9CFF3FFEACFF4FFFB0EE35003E1EB
:10467000FC0EE35009E0FB0EE30602E2FC0EE3064B
:0A468000FD0EE350EE6EF1D71200BC
:06468A00C00EF36E00EE0D
:1046900000F00E0E01D81200EA6002D0EE6AFCD7DC
:0A46A000F350E9601200EE6AFCD747
:0646AA00D9CFE6FFE1CFCD
:1046B000D9FFF29ED09EF28CFE0EDB5001E0F28E0E
:0846C000E552E7CFD9FF12001B
:0846C8001DEE80F02DEE80F0E4
:1046D000F86A0F9C4FEC22F003EC00F07FEC1EF028
:0446E000FBD71200F2
:0246E400800450
:0346E600FFFFFFD4
:01FFF800A464
:01FFF900F710
:01FFFA008581
:01FFFB00FF06
:01FFFC0063A1
:01FFFD00F80B
:01FFFE00BF43
:01FFFF00F110
:00000001FF
