# Supplementary material for: Fully Open-Access Passive Dry Electrodes BIOADC: Open-Electroencephalography (EEG) Re-Invented
Source: Sensors (Basel). 2019 Feb 13;19(4):772. doi: 10.3390/s19040772 (PMC6413114; doi:10.3390/s19040772)
Supplement: Supplementary file 1 [file sensors-19-00772-s001.zip › additional_material/BIOADC_firmware/AcqBoard_32Chl.hex]

:020000040000FA
:0600000010EF26F01200D3
:020006001200E6
:08000800DACFE4FFE9CFE4FFC9
:10001000EACFE4FFE6527BC4CFFF7CC4CEFF9E90C4
:100020008A848A940E01015102E072EF04F0240EDA
:100030000E01005D05E10E01010E016F72EF04F08B
:10004000002B0E01065106E10E01800E026F040E18
:10005000036F05D0400E0E010227000E0323230E6E
:100060000E01065D02E1066B01D0062B8A9081A28B
:10007000FED7E0C0C9FFC7A0FED7C9CF7DF48C8AE8
:100080008C9AC96AC7A0FED7C9CF7EF48A8002CEF7
:10009000E9FF03CEEAFF7EC4EFFF010E0E01EA6A1C
:1000A0000225E96E0351EA227DC4EFFF8C9E83ACEA
:1000B000FED7E8C0C9FFC7A0FED7C9CF7DF4898AA3
:1000C000899AC96AC7A0FED7C9CF7EF48C8E100E5C
:1000D0000E01EA6A0225E96E0351EA227EC4EFFFAF
:1000E000110EEA6A0225E96E0351EA227DC4EFFF90
:1000F000899480A6FED7F0C0C9FFC7A0FED7C9CF9C
:100100007DF48D808D90C96AC7A0FED7C9CF7EF4DB
:100110008984200E0E01EA6A0225E96E0351EA2263
:100120007EC4EFFF210EEA6A0225E96E0351EA223E
:100130007DC4EFFF8D9484A2FED7F8C0C9FFC7A08D
:10014000FED7C9CF7DF48A848A94C96AC7A0FED736
:10015000C9CF7EF48D84300E0E01EA6A0225E96E65
:100160000351EA227EC4EFFF310EEA6A0225E96EEE
:100170000351EA227DC4EFFF8A9081A2FED7E1C03D
:10018000C9FFC7A0FED7C9CF7DF48C8A8C9AC96AF3
:10019000C7A0FED7C9CF7EF48A80020E0E01EA6A9C
:1001A0000225E96E0351EA227EC4EFFF030EEA6ADC
:1001B0000225E96E0351EA227DC4EFFF8C9E83ACD9
:1001C000FED7E9C0C9FFC7A0FED7C9CF7DF4898A91
:1001D000899AC96AC7A0FED7C9CF7EF48C8E120E49
:1001E0000E01EA6A0225E96E0351EA227EC4EFFF9E
:1001F000130EEA6A0225E96E0351EA227DC4EFFF7D
:10020000899480A6FED7F1C0C9FFC7A0FED7C9CF89
:100210007DF48D808D90C96AC7A0FED7C9CF7EF4CA
:100220008984220E0E01EA6A0225E96E0351EA2250
:100230007EC4EFFF230EEA6A0225E96E0351EA222B
:100240007DC4EFFF8D9484A2FED7F9C0C9FFC7A07B
:10025000FED7C9CF7DF48A848A94C96AC7A0FED725
:10026000C9CF7EF48D84320E0E01EA6A0225E96E52
:100270000351EA227EC4EFFF330EEA6A0225E96EDB
:100280000351EA227DC4EFFF8A9081A2FED7E2C02B
:10029000C9FFC7A0FED7C9CF7DF48C8A8C9AC96AE2
:1002A000C7A0FED7C9CF7EF48A80040E0E01EA6A89
:1002B0000225E96E0351EA227EC4EFFF050EEA6AC9
:1002C0000225E96E0351EA227DC4EFFF8C9E83ACC8
:1002D000FED7EAC0C9FFC7A0FED7C9CF7DF4898A7F
:1002E000899AC96AC7A0FED7C9CF7EF48C8E140E36
:1002F0000E01EA6A0225E96E0351EA227EC4EFFF8D
:10030000150EEA6A0225E96E0351EA227DC4EFFF69
:10031000899480A6FED7F2C0C9FFC7A0FED7C9CF77
:100320007DF48D808D90C96AC7A0FED7C9CF7EF4B9
:100330008984240E0E01EA6A0225E96E0351EA223D
:100340007EC4EFFF250EEA6A0225E96E0351EA2218
:100350007DC4EFFF8D9484A2FED7FAC0C9FFC7A069
:10036000FED7C9CF7DF48A848A94C96AC7A0FED714
:10037000C9CF7EF48D84340E0E01EA6A0225E96E3F
:100380000351EA227EC4EFFF350EEA6A0225E96EC8
:100390000351EA227DC4EFFF8A9081A2FED7E3C019
:1003A000C9FFC7A0FED7C9CF7DF48C8A8C9AC96AD1
:1003B000C7A0FED7C9CF7EF48A80060E0E01EA6A76
:1003C0000225E96E0351EA227EC4EFFF070EEA6AB6
:1003D0000225E96E0351EA227DC4EFFF8C9E83ACB7
:1003E000FED7EBC0C9FFC7A0FED7C9CF7DF4898A6D
:1003F000899AC96AC7A0FED7C9CF7EF48C8E160E23
:100400000E01EA6A0225E96E0351EA227EC4EFFF7B
:10041000170EEA6A0225E96E0351EA227DC4EFFF56
:10042000899480A6FED7F3C0C9FFC7A0FED7C9CF65
:100430007DF48D808D90C96AC7A0FED7C9CF7EF4A8
:100440008984260E0E01EA6A0225E96E0351EA222A
:100450007EC4EFFF270EEA6A0225E96E0351EA2205
:100460007DC4EFFF8D9484A2FED7FBC0C9FFC7A057
:10047000FED7C9CF7DF48A848A94C96AC7A0FED703
:10048000C9CF7EF48D84360E0E01EA6A0225E96E2C
:100490000351EA227EC4EFFF370EEA6A0225E96EB5
:1004A0000351EA227DC4EFFF8A9081A2FED7E4C007
:1004B000C9FFC7A0FED7C9CF7DF48C8A8C9AC96AC0
:1004C000C7A0FED7C9CF7EF48A80080E0E01EA6A63
:1004D0000225E96E0351EA227EC4EFFF090EEA6AA3
:1004E0000225E96E0351EA227DC4EFFF8C9E83ACA6
:1004F000FED7ECC0C9FFC7A0FED7C9CF7DF4898A5B
:10050000899AC96AC7A0FED7C9CF7EF48C8E180E0F
:100510000E01EA6A0225E96E0351EA227EC4EFFF6A
:10052000190EEA6A0225E96E0351EA227DC4EFFF43
:10053000899480A6FED7F4C0C9FFC7A0FED7C9CF53
:100540007DF48D808D90C96AC7A0FED7C9CF7EF497
:100550008984280E0E01EA6A0225E96E0351EA2217
:100560007EC4EFFF290EEA6A0225E96E0351EA22F2
:100570007DC4EFFF8D9484A2FED7FCC0C9FFC7A045
:10058000FED7C9CF7DF48A848A94C96AC7A0FED7F2
:10059000C9CF7EF48D84380E0E01EA6A0225E96E19
:1005A0000351EA227EC4EFFF390EEA6A0225E96EA2
:1005B0000351EA227DC4EFFF8A9081A2FED7E5C0F5
:1005C000C9FFC7A0FED7C9CF7DF48C8A8C9AC96AAF
:1005D000C7A0FED7C9CF7EF48A800A0E0E01EA6A50
:1005E0000225E96E0351EA227EC4EFFF0B0EEA6A90
:1005F0000225E96E0351EA227DC4EFFF8C9E83AC95
:10060000FED7EDC0C9FFC7A0FED7C9CF7DF4898A48
:10061000899AC96AC7A0FED7C9CF7EF48C8E1A0EFC
:100620000E01EA6A0225E96E0351EA227EC4EFFF59
:100630001B0EEA6A0225E96E0351EA227DC4EFFF30
:10064000899480A6FED7F5C0C9FFC7A0FED7C9CF41
:100650007DF48D808D90C96AC7A0FED7C9CF7EF486
:1006600089842A0E0E01EA6A0225E96E0351EA2204
:100670007EC4EFFF2B0EEA6A0225E96E0351EA22DF
:100680007DC4EFFF8D9484A2FED7FDC0C9FFC7A033
:10069000FED7C9CF7DF48A848A94C96AC7A0FED7E1
:1006A000C9CF7EF48D843A0E0E01EA6A0225E96E06
:1006B0000351EA227EC4EFFF3B0EEA6A0225E96E8F
:1006C0000351EA227DC4EFFF8A9081A2FED7E6C0E3
:1006D000C9FFC7A0FED7C9CF7DF48C8A8C9AC96A9E
:1006E000C7A0FED7C9CF7EF48A800C0E0E01EA6A3D
:1006F0000225E96E0351EA227EC4EFFF0D0EEA6A7D
:100700000225E96E0351EA227DC4EFFF8C9E83AC83
:10071000FED7EEC0C9FFC7A0FED7C9CF7DF4898A36
:10072000899AC96AC7A0FED7C9CF7EF48C8E1C0EE9
:100730000E01EA6A0225E96E0351EA227EC4EFFF48
:100740001D0EEA6A0225E96E0351EA227DC4EFFF1D
:10075000899480A6FED7F6C0C9FFC7A0FED7C9CF2F
:100760007DF48D808D90C96AC7A0FED7C9CF7EF475
:1007700089842C0E0E01EA6A0225E96E0351EA22F1
:100780007EC4EFFF2D0EEA6A0225E96E0351EA22CC
:100790007DC4EFFF8D9484A2FED7FEC0C9FFC7A021
:1007A000FED7C9CF7DF48A848A94C96AC7A0FED7D0
:1007B000C9CF7EF48D843C0E0E01EA6A0225E96EF3
:1007C0000351EA227EC4EFFF3D0EEA6A0225E96E7C
:1007D0000351EA227DC4EFFF8A9081A2FED7DFC0D9
:1007E000C9FFC7A0FED7C9CF7DF48C8A8C9AC96A8D
:1007F000C7A0FED7C9CF7EF48A800E0E0E01EA6A2A
:100800000225E96E0351EA227EC4EFFF0F0EEA6A69
:100810000225E96E0351EA227DC4EFFF8C9E83AC72
:10082000FED7E7C0C9FFC7A0FED7C9CF7DF4898A2C
:10083000899AC96AC7A0FED7C9CF7EF48C8E1E0ED6
:100840000E01EA6A0225E96E0351EA227EC4EFFF37
:100850001F0EEA6A0225E96E0351EA227DC4EFFF0A
:10086000899480A6FED7EFC0C9FFC7A0FED7C9CF25
:100870007DF48D808D90C96AC7A0FED7C9CF7EF464
:1008800089842E0E0E01EA6A0225E96E0351EA22DE
:100890007EC4EFFF2F0EEA6A0225E96E0351EA22B9
:1008A0007DC4EFFF8D9484A2FED7F7C0C9FFC7A017
:1008B000FED7C9CF7DF4C96AC7A0FED7C9CF7EF4E1
:1008C0008D843E0E0E01EA6A0225E96E0351EA228A
:1008D0007EC4EFFF3F0EEA6A0225E96E0351EA2269
:1008E0007DC4EFFFE552E5CFEAFFE5CFE9FFE5CFB5
:0408F000DAFF11001A
:0C08F40002003E4C00007A0400000300EB
:0E09000000003C4C0000120E0000020000003F
:02090E00D9CF3F
:10091000E6FFE1CFD9FFE652A098636A626A0F0151
:10092000266B030EE66EE66AE66A270EE66E0F0E8B
:10093000E66ED7EC25F0106E050EE15E10500F014B
:10094000160E396F9F0E376F7B0E366FDF6ADF50E2
:10095000106E116A100E105C000E115810E2DF507C
:10096000040DF3CFE9FFF4CFEAFF000EE926040EF1
:10097000EA22EE6AEE6AEE6AEE6ADF2AE8D7658C52
:100980000F01386B6598659C62A607D062960001DE
:10099000BF6BC46BC56BC66BF7D70001010EDA6F76
:1009A000DB6FDC6BDD6BCC6BDF6A040EDF5C26E299
:1009B000EA6ADF34FE0BEA36E96EB30EE926000E72
:1009C000EA22EE6AED6AEA6ADF34FE0BEA36E96E85
:1009D000AB0EE926000EEA22EE6AED6ADF50EA6A03
:1009E000D00FE96E000EEA22EF6ADF50EA6AD40FF8
:1009F000E96E000EEA22EF6ADF2AD7D70001080E5F
:100A0000B36F040EB46F0F01160E266F0401400E73
:100A1000026F040E036F080E016F840E006F000159
:100A2000A56BA46B656A0F01366B160E396F9F0EAE
:100A3000376F7B0E366F65B602D06586FCD7000136
:100A4000010EA46FE552E552E7CFD9FF1200D9CFCE
:100A5000E6FFE1CFD9FFE6520001A4050AE165BA3D
:100A600008D0626A0F01366B368136890001020EAA
:100A7000A46F6250040B06E00F013651040B02E034
:100A80006294C6D865B254D06250010B09E00F01E0
:100A90003651010B05E03BDF0001040EA46F6290AC
:100AA0006250100B06E00F013651100B02E09AD88D
:100AB000629862AC13D00F0136AD0FD0010EE66E16
:100AC000E66A000EE66EE66A730EE66EE66A2FECE4
:100AD00023F0106E060EE15E1050629C6250200BF7
:100AE00005E00F013651200B01E062D86250020B85
:100AF00014E00F013651020B10E0010EE66EE66ABB
:100B0000000EE66EE66AE6687F0EE66E2FEC23F0D6
:100B1000106E060EE15E1050636A040E0001E76E6F
:100B2000A419E8AE02D0E73402D0E750A45D02E297
:100B3000A19839D00F0136A735D0DF6A040EDF5CEB
:100B400031E262A62FD064CFCDF00001CD51780BF9
:100B5000E842E842E842CE6F6296CDB506D0CE516B
:100B6000EA6AD40FE96E000E05D0CE51EA6AD00FC2
:100B7000E96E000EEA22EF70CE5102E161D810D08A
:100B8000000EE66EE66ACD0EE66E000EE66E720EA2
:100B9000E66EE66A2FEC23F0106E060EE15E105052
:100BA000DF2ACCD7A198E552E552E7CFD9FF120052
:100BB0000F0126A115D0A7C0E9FFA8C0EAFFEF509A
:100BC00080080DE1B3C0E9FFB4C0EAFFEF5084082C
:100BD00006E1A7C0E9FFA8C0EAFF8C0EEF6E2691E0
:100BE000629A12000F013685629865820001010E3B
:100BF000CC6F000EE66EE66AE66EE66A750EE66E8D
:100C0000E66A2FEC23F0106E060EE15E1050120023
:100C10000001CC6B000EE66EE66AE66EE66A740EC4
:100C2000E66EE66A2FEC23F0106E060EE15E1050C1
:100C300065920F01369562A402D06294FCD712002F
:100C4000D9CFE6FFE1CFD9FFE652FD0E0001CD1569
:100C500053E17E0ECD15E8407F0B040DF3CFA7F0D6
:100C6000F4CFA8F0000EA727040EA823A7C0A9F070
:100C7000A8C0AAF0A975A7C0E9FFA8C0EAFFEF5075
:100C80003C0BE842E8420D0835E1DF6A080EDF5C04
:100C900023E2A7C0E9FFA8C0EAFF020EE926000E82
:100CA000EA22EE50EFCFEAFFE96EEF50E66EDF503A
:100CB000EA6A400FE96E040EEA22E552E750EF6E51
:100CC000A7C0E9FFA8C0EAFF020EE926000EEA224B
:100CD000EE2AEF22DF2ADAD7A7C0E9FFA8C0EAFF91
:100CE000020EE926000EEA22400EEE6E040EED6EB4
:100CF0000DD807D03AD805D0FD0ECD15040801E176
:100D000059D8E552E552E7CFD9FF12000001BB6B7D
:100D1000D96BDC6BDD6BCF6BBC6BB3C0E9FFB4C0D0
:100D2000EAFFEF9EB375B3C0E9FFB4C0EAFFEF9EE0
:100D3000B375A9C0E9FFAAC0EAFFEF9EBF6BC06B05
:100D4000C16BC46BC56BC66B8FD8000EE66EE66ACE
:100D5000E66EE66A030EE66EE66A2FEC23F0106E8E
:100D6000060EE15E105015EF0AF0020E0001BC5DA8
:100D700002E1D5EF0AF0BC6BCF511AE1A9C0E9FF3F
:100D8000AAC0EAFFEE52080EEF6EA9C0E9FFAAC0A2
:100D9000EAFF020EE926000EEA22400EEE6E040E75
:100DA000ED6EA9C0E9FFAAC0EAFF8C0EEF6E12003B
:100DB000CF6B1200D9CFE6FFE1CFD9FFE652B3C027
:100DC000E9FFB4C0EAFFEF50400B01E0010EDF6E17
:100DD0000001B375080EA45D0BE142C438FF0F019A
:100DE000385103E00001100E02D00001040EA46F80
:100DF000BC0526E1B3C0E9FFB4C0EAFF020EE92654
:100E0000000EEA22480EEE6E040EED6E6FDB020E4F
:100E10000001BB5D06E1B3C0E9FFB4C0EAFF840E88
:100E20000DD0DF5006E1B3C0E9FFB4C0EAFFC80E41
:100E300005D0B3C0E9FFB4C0EAFF880EEF6E0FD053
:100E4000C4AF0CD0C751C81107E005D0C8C0FAFF25
:100E50000001C751F96EFADF0001C49FBC6BE55277
:100E6000E552E7CFD9FF120004014051600BE84280
:100E7000E842E842E842E842000901E0120041513C
:100E80000C0A50E00B0A3FE00C0A31E0010A22E0B4
:100E90000B0A1EE0020A1CE0030A18E0080A10E030
:100EA000010A0CE00F0A08E0030A01E01200000149
:100EB000BF8F080EA46F12005AEF09F074EF0BF009
:100EC0000001A50EBD6F000EBE6F0CD0B7EF09F08C
:100ED00093EF07F044510001BD6FBE6BA60EBD2716
:100EE000000EBE23BF81010EC06FBF8F1200000134
:100EF000BF8F04014451EA6AA60FE96E000EEA2290
:100F000042C4EFFF1200000EE66EE66AE66EE66A85
:100F1000020EE66EE66A2FEC23F0106E060EE15E1E
:100F2000105012001200D9CFE6FFE1CFD9FF050E15
:100F3000E1260401420510E140511F0B00090CE1BC
:100F40000001BF8F030E0401415D04E10001010EA9
:100F5000CB6F02D00001CB6B0401425101E011D1F3
:100F600040511F0B020801E00CD144510F0B000946
:100F700001E107D144510F0B030801E202D1200E19
:100F80000001A45D01E0FDD0BF8F040144BF16D075
:100F900044510F0BE96EEA6AD890E936EA36AB0E97
:100FA000E926000EEA22EECFDEFFEDCFDDFF445151
:100FB0000F0BEA6AD40FE96E000E15D044510F0BE7
:100FC000E96EEA6AD890E936EA36B30EE926000EF1
:100FD000EA22EECFDEFFEDCFDDFF44510F0BEA6AD0
:100FE000D00FE96E000EEA22020EEFCFDBFFD950E0
:100FF000020FE96EDACFEAFFEF50010B03E1000EBA
:10100000DF9401D0DF8444BF0BD044510F0BE96E55
:10101000EA6AD890E936EA36AB0EE926000E0AD025
:1010200044510F0BE96EEA6AD890E936EA36B30EFE
:10103000E926000EEA22DECFEEFFDDCFEDFF030E44
:10104000415D20E1DECFE9FFDDCFEAFFEF50800B0D
:1010500011E044BF07D044510F0BEA6AD40FE96E88
:10106000000E06D044510F0BEA6AD00FE96E000E55
:10107000EA22EF82840EDECFE9FFDDCFEAFFE850FF
:10108000EF127FD0DF74DECFE9FFDDCFEAFFEF5054
:10109000800B1BE0DECFE9FFDDCFEAFFEF9EDECF66
:1010A000E9FFDDCFEAFFEF8C020EE66EE66ADECFE7
:1010B000E6FFDDCFE6FF050EE66EE66A2FEC23F0D5
:1010C000106E060EE15E105005D0DECFE9FFDDCFD9
:1010D000EAFFEF8CDF74D950020FE96EDACFEAFF36
:1010E000EF50020B07E1DECFE9FFDDCFEAFFEF5063
:1010F000800B2BE0040144BF07D044510F0BEA6A78
:10110000D40FE96E000E06D044510F0BEA6AD00FDF
:10111000E96E000EEA22EF923B0E106EDECFE9FF81
:10112000DDCFEAFFE850EF16020EE66EE66ADECF8C
:10113000E6FFDDCFE6FF050EE66EE66A2FEC23F054
:10114000106E060EE15E105007D03B0EDECFE9FFB9
:10115000DDCFEAFFE850EF16040144510F0B116A8E
:10116000260F106E0F0E1122030E10C0DBFF040EAF
:1011700011C0DBFF030EDBCFE9FF040EDBCFEAFF7C
:10118000EF90050EE15C02E2E16AE552E16EE552A4
:10119000E7CFD9FF12000001DA514DE1010EDA6FFD
:1011A000DB5149E1010EDB6F020EBC5D0DE1B3C006
:1011B000E9FFB4C0EAFFEE52EF6AB3C0E9FFB4C082
:1011C000EAFFC80EEF6E1200BC0535E1CF6BA7C079
:1011D000E9FFA8C0EAFFEE52080EEF6EA7C0E9FFD4
:1011E000A8C0EAFF020EE926000EEA22400EEE6ECB
:1011F000040EED6EA7C0E9FFA8C0EAFF840EEF6EF3
:10120000010ECF6FA9C0E9FFAAC0EAFFEE52080E97
:10121000EF6EA9C0E9FFAAC0EAFF020EE926000EA0
:10122000EA22400EEE6E040EED6EA9C0E9FFAAC0E0
:10123000EAFF800EEF6E12000001DC6BDD6B020E28
:10124000BC5D18E1A9C0E9FFAAC0EAFFEE52080E92
:10125000EF6EA9C0E9FFAAC0EAFF020EE926000E60
:10126000EA22480EEE6E040EED6EA9C0E9FFAAC098
:10127000EAFF1DD0C0510401465D0001C1510401C7
:10128000475904E246C4C0F047C4C1F02FD9B3C0E7
:10129000E9FFB4C0EAFF020EE926000EEA22480E7A
:1012A000EE6E040EED6EB3C0E9FFB4C0EAFFC80EE7
:1012B000EF6E1200800E0401405D58E10001C00E87
:1012C000BF6F04014351030A2FE0010A09E0030A3A
:1012D0004BE10001940EBD6F4A0EBE6F120E3ED060
:1012E0004251F66EF76AD890F636F736D40EF626E7
:1012F0004A0EF7220900F5CFBDF00A00F5CFBEF087
:10130000020E0001F76ABD25F66EBE51F7220800F5
:10131000F5CFC0F0030EF76ABD25F66EBE51F72279
:101320000800F5CFC1F01200030E425D1AE24251EF
:10133000F66EF76AD890F636F736260EF6264B0E7E
:10134000F7220900F5CFBDF00A00F5CFBEF0BDC011
:10135000F6FFBEC0F7FF0800F5500001C06FC16B7B
:1013600012000001BF6B12000001BF6B1200D9CF49
:10137000E6FFE1CFD9FF020EE1260401486B496B7D
:1013800040511F0B020A0EE0030A09E0010A39E18D
:101390000001BF8FCB0535E10401488332D0000145
:1013A000BF8F2FD00001BF8F040144BF0BD0445129
:1013B0000F0BE96EEA6AD890E936EA36AB0EE926F9
:1013C000000E0AD044510F0BE96EEA6AD890E93654
:1013D000EA36B30EE926000EEA22EECFDEFFEDCFAD
:1013E000DDFFDECFE9FFDDCFEAFFEF50800B09E044
:1013F000DECFE9FFDDCFEAFFEF50040B02E0010E84
:10140000486F0001BFAF07D0480EBD6F040EBE6F1E
:10141000BF81020EC06F020EE15C02E2E16AE5529A
:10142000E16EE552E7CFD9FF120065980001BFBF1A
:101430002BD0C4AF09D0020EBC6FDD5101E1FCDE40
:101440000001DB6BDA6B1200A9C0E9FFAAC0EAFF5A
:10145000EE52080EEF6EA9C0E9FFAAC0EAFF020E25
:10146000E926000EEA22400EEE6E040EED6EA9C0D3
:10147000E9FFAAC0EAFF8C0EEF6EB3C0E9FFB4C06B
:10148000EAFF840EEF6E1200040140AF0DD00001A0
:10149000010EBC6FDC5101E1CFDE0001DB6BDA6BCA
:1014A000D95123E1CBEF08F00001020EBC6FA9C0B7
:1014B000E9FFAAC0EAFFEE52080EEF6EA9C0E9FFED
:1014C000AAC0EAFF020EE926000EEA22400EEE6EE6
:1014D000040EED6EA9C0E9FFAAC0EAFF840EEF6E0C
:1014E000DB6BDA6BD95101E156DE1200D9CFE6FF92
:1014F000E1CFD9FFE652080EDF6E0001C05D000E9D
:10150000C1590AE2C0C0DFFFBB5102E1010E03D0A6
:10151000BB0502E1020EBB6FDF50116AE850C05DEF
:10152000C06F1150C159C16FB3C0E9FFB4C0EAFF29
:10153000EE52DFCFEFFF480EC96F040ECA6FBFB186
:1015400018D0DF502DE0BDC0F6FFBEC0F7FFBD2BA9
:10155000000EBE230800F550E66EC9C0E9FFCAC000
:10156000EAFFC92B000ECA23E552E750EF6EDF06F3
:10157000E8D7DF5015E0BDC0E9FFBEC0EAFFBD2BD4
:10158000000EBE23EF50E66EC9C0E9FFCAC0EAFFF5
:10159000C92B000ECA23E552E750EF6EDF06E9D7EC
:1015A000E552E552E7CFD9FF1200D9CFE6FFE1CFF0
:1015B000D9FF020EE126A7C0E9FFA8C0EAFFEE525C
:1015C000EFCFDFFFDFCF10F010500001C55D000E40
:1015D000C65902E2C5C0DFFFDF50106E116AE85045
:1015E000C55DC56F1150C659C66F010EDB6ADF506D
:1015F000F36E010EDBCFF4FFF350F45C16E2010E44
:10160000DB50EA6A480FE96E040EEA22EF50E66EFC
:10161000C2C0E9FFC3C0EAFFC22B000EC323E552DC
:10162000E750EF6E010EDB2AE2D7000ED880C555D9
:10163000000EC65527E2A9C0E9FFAAC0EAFFEE5294
:10164000080EEF6EA9C0E9FFAAC0EAFF020EE92664
:10165000000EEA22480EEE6E040EED6EA7C0E9FF02
:10166000A8C0EAFFEF50400B06E1A9C0E9FFAAC0FD
:10167000EAFFC80E05D0A9C0E9FFAAC0EAFF880E9C
:10168000EF6E28D0A9C0E9FFAAC0EAFFEE52080E0B
:10169000EF6EA9C0E9FFAAC0EAFF020EE926000E1C
:1016A000EA22400EEE6E040EED6EA9C0E9FFAAC05C
:1016B000EAFF840EEF6EC751C81107E005D0C8C01D
:1016C000FAFF0001C751F96EFADF0001C49FD9513A
:1016D00001E161DD020EE15C02E2E16AE552E16EE8
:1016E000E552E7CFD9FF1200D9CFE6FFE1CFD9FF0E
:1016F000E6520001BF8F030EE66EE66AE66A270E29
:10170000E66E0F0EE66ED7EC25F0106E050EE15E6C
:101710001050DF6ADF50106E116A100E105C000E60
:10172000115810E2DF50040DF3CFE9FFF4CFEAFFC8
:10173000000EE926040EEA22EE6AEE6AEE6AEE6A0E
:10174000DF2AE8D7658CDF6A040EDF5C10E2DF5029
:10175000EA6AD00FE96E000EEA22EF6ADF50EA6A09
:10176000D40FE96E000EEA22EF6ADF2AEDD7010EF0
:10177000E66EE66AE66AA60EE66E000EE66ED7EC48
:1017800025F0106E050EE15E1050659C0001080EFC
:10179000B36F040EB46F000EA76F040EA86FA7C03E
:1017A000A9F0AA6F42C4A5F0A55102E1100E12D013
:1017B000010EE66EE66AA50EE66E000EE66E010EFE
:1017C000E66EE66A2FEC23F0106E060EE15E105016
:1017D0000001200EA46FE552E552E7CFD9FF1200B9
:1017E000D9CFE6FFE1CFD9FF020EE126000EDE6E73
:1017F000040EDD6EFD0EDB50E824126EFE0EDB5093
:10180000040DF3501224040DF4CF11F0D9CFE9FFE9
:10181000DACFEAFFF350EE261150ED22DECFE9FFDA
:10182000DDCFEAFFEF9EFD0EDB500AE1FE0EEA6A15
:10183000DB34FE0BEA36E96EAB0EE926000E09D06A
:10184000FE0EEA6ADB34FE0BEA36E96EB30EE926D9
:10185000000EEA22DECFEEFFDDCFEDFFDECFE9FFA7
:10186000DDCFEAFFEF9CDECFE9FFDDCFEAFF040E1C
:10187000E926000EEA22EF8C020EE15C02E2E16A48
:10188000E552E16EE552E7CFD9FF1200D9CFE6FF6E
:10189000E1CFD9FF020EE126FD0EDBA407D0E66AF8
:1018A000FE0EDBCFE6FF9CDFE552E552FD0EDBA22C
:1018B00008D0010EE66EFE0EDBCFE6FF91DFE552AB
:1018C000E552FE0EDB50116A260F106E0F0E11222C
:1018D00010C0DEFF11C0DDFFDECFE9FFDDCFEAFF84
:1018E000FD0EDBCFEFFF020EE15C02E2E16AE552A2
:1018F000E16EE552E7CFD9FF1200D9CFE6FFE1CF85
:10190000D9FF020EE126FE0EDB5020E1A9C0E9FF5F
:10191000AAC0EAFFEE52080EEF6EA9C0E9FFAAC006
:10192000EAFF020EE926000EEA22400EEE6E040ED9
:10193000ED6EA9C0E9FFAAC0EAFF8C0EEF6EB3C03E
:10194000E9FFB4C0EAFF840EEF6E3BD0FD0EDB5022
:10195000E824126EFE0EDB50040DF3501224040D29
:10196000F3CF10F0F4CF11F0000E1026040E112268
:1019700010C0DEFF11C0DDFF840EDECFE9FFDDCF3A
:10198000EAFFE850EF12FD0EDB50E824126EFE0E67
:10199000DB50040DF3501224010F040DF3CF10F0AF
:1019A000F4CF11F0000E1026040E112210C0DEFF3D
:1019B00011C0DDFF840EDECFE9FFDDCFEAFFE85086
:1019C000EF12020EE15C02E2E16AE552E16EE552DD
:1019D000E7CFD9FF1200D9CFE6FFE1CFD9FF020E42
:1019E000E126FD0EDB500AE0FE0EEA6ADB34FE0B58
:1019F000EA36E96EB30EE926000E09D0FE0EEA6A59
:101A0000DB34FE0BEA36E96EAB0EE926000EEA2265
:101A1000EECFDEFFEDCFDDFFD9CFE9FFDACFEAFF72
:101A2000EE50ED1003E1F36AF46A44D0DECFE9FF33
:101A3000DDCFEAFF020EE926000EEA22FB0EDBCF25
:101A4000EEFFFC0EDBCFEDFFDECFE9FFDDCFEAFFDF
:101A5000EE52FA0EDBCFEFFF400EDECFE9FFDDCF17
:101A6000EAFFE850EF16880EDECFE9FFDDCFEAFF90
:101A7000E850EF12FD0EDB500AE0FE0EEA6ADB349E
:101A8000FE0BEA36E96EB30EE926000E09D0FE0E13
:101A9000EA6ADB34FE0BEA36E96EAB0EE926000E8D
:101AA000EA22EF74DECF10F0DDCF11F010C0F3FFAB
:101AB00011C0F4FF020EE15C02E2E16AE552E16E60
:101AC000E552E7CFD9FF1200D9CFE6FFE1CFD9FF2A
:101AD00065A84ED0FE0EEA6ADB34FE0BEA36E96EEC
:101AE000B30EE926000EEA22EE50EFCFEAFFE96ED0
:101AF000400EEE16EE6AEE6AEE6AFE0EEA6ADB341D
:101B0000FE0BEA36E96EB30EE926000EEA22EE502D
:101B1000EFCFEAFFE96EEE7CFE0EEA6ADB34FE0BE5
:101B2000EA36E96EB30EE926000EEA22EF74400EA3
:101B3000106EFE0EEA6ADB34FE0BEA36E96EB30E77
:101B4000E926000EEA22EE50EFCFEAFFE96E1050D0
:101B5000EF16FE0EEA6ADB34FE0BEA36E96EB30ED0
:101B6000E926000EEA22EE50EFCFEAFFE96EEF7CA5
:081B7000E552E7CFD9FF120096
:081B78000E01280E096F040E96
:101B80000A6F380E0B6F040E0C6F2C0E0D6F040EC7
:101B90000E6F3C0E0F6F040E106F116B04017A690B
:101BA0007B697C691200D9CFE6FFE1CFD9FF060E31
:101BB000E1267BC410F0116A126A136A080E1F0B2B
:101BC00007E0D8901036113612361336E806F9E1E0
:101BD0007CC414F0156A166A176A14501026155042
:101BE0001122165012221750132210C0DFFF010ECF
:101BF00011C0DBFF020E12C0DBFF030E13C0DBFFC0
:101C0000146A156A010E166E176AD9CFE9FFDACF8A
:101C1000EAFFEE50145C106EEE501558116EEE5047
:101C20001658126EEE501758136E10C0DFFF010EDB
:101C300011C0DBFF020E12C0DBFF030E13C0DBFF7F
:101C400004017A51300A01E192D0100A67E0300AAB
:101C50004EE0100A36E0500A1BE0100A01E0A9D05D
:101C6000100E146E156A166A176AD9CFE9FFDACF1B
:101C7000EAFFEE501426EE501522EE501622EE50DA
:101C80001722106A6C0E116EDC0E126E020E17D047
:101C9000080E146E156A166A176AD9CFE9FFDACFF3
:101CA000EAFFEE501426EE501522EE501622EE50AA
:101CB0001722106A360E116E6E0E126E010E136E22
:101CC00045D0040E146E156A166A176AD9CFE9FF5B
:101CD000DACFEAFFEE501426EE501522EE5016220F
:101CE000EE501722106A1B0E116EB70E2DD0020E89
:101CF000146E156A166A176AD9CFE9FFDACFEAFFC0
:101D0000EE501426EE501522EE501622EE501722F9
:101D1000800E106E8D0E116E5B0E16D0010E146EBD
:101D2000156A166A176AD9CFE9FFDACFEAFFEE50D3
:101D30001426EE501522EE501622EE501722C00E39
:101D4000106EC60E116E2D0E126E136A10C004F0C6
:101D500011C005F012C006F013C007F014C009F05E
:101D600015C00AF016C00BF017C00CF019D0600EA9
:101D7000106EE30E116E160E126E136A10C004F090
:101D800011C005F0066E13C007F0DFCF09F0010E99
:101D9000DBCF0AF0020EDBCF0BF0030EDBCF0CF033
:101DA00096EC25F0040E04C0DBFF050E05C0DBFF3A
:101DB00004D0040EDB6A050EDB6A040EDBCF10F0E4
:101DC000050EDBCF11F010C0F3FF11C0F4FF060EBB
:101DD000E15C02E2E16AE552E16EE552E7CFD9FF4C
:101DE0001200D9CFE6FFE1CFD9FF040EE126D9508A
:101DF000FD0FE96EFF0EDA20EA6E880ED880EE54F1
:101E0000130EED5401E270D1FD0EDBCF10F0FE0E8B
:101E1000DBCF11F0DD0E105C020E115836E3040129
:101E2000400E7A6F146A156A010E166E176AFD0E5F
:101E3000DBCF1CF0FE0EDBCF1DF01E6A1F6A186A96
:101E40006C0E196EDC0E1A6E020E1B6E18C004F0BA
:101E500019C005F01AC006F0076E1CC009F01DC0BD
:101E60000AF01EC00BF01FC00CF096EC25F00450D9
:101E7000145C106E05501558116E06501658126EEF
:101E800007501758136E100E40D0FD0EDBCF10F028
:101E9000FE0EDBCF11F06F0E105C010E11583BE30C
:101EA0000401500E7A6F146A156A010E166E176AD5
:101EB000FD0EDBCF1CF0FE0EDBCF1DF01E6A1F6A8D
:101EC000186A360E196E6E0E1A6E010E1B6E18C051
:101ED00004F019C005F01AC006F0076E1CC009F026
:101EE0001DC00AF01EC00BF01FC00CF096EC25F0D0
:101EF0000450145C106E05501558116E065016589B
:101F0000126E07501758136E080E1026000E11227D
:101F100012221322DDD0FD0EDBCF10F0FE0EDBCF40
:101F200011F0B80E105C000E11582AE304017A6B10
:101F3000146A156A010E166EFD0EDBCF1AF0FE0E46
:101F4000DBCF1BF01C6A176A1B0E186EB70E196EDA
:101F500017C005F018C006F0076E1AC00AF01BC0C3
:101F60000BF01CC00CF0BAEC25F00550145C106EA0
:101F700006501558116E07501658126E040E36D0C2
:101F8000FD0EDBCF10F0FE0EDBCF11F05C0E105C0F
:101F9000000E11582DE30401100E7A6F146A156AB1
:101FA000010E166EFD0EDBCF1AF0FE0EDBCF1BF01E
:101FB0001C6A800E176E8D0E186E5B0E196E17C0A0
:101FC00005F018C006F0076E1AC00AF01BC00BF02F
:101FD0001CC00CF0BAEC25F00550145C106E0650D5
:101FE0001558116E07501658126E020E102636D074
:101FF000FD0EDBCF10F0FE0EDBCF11F02E0E105CCD
:10200000000E11582FE30401200E7A6F146A156A2E
:10201000010E166EFD0EDBCF1AF0FE0EDBCF1BF0AD
:102020001C6AC00E176EC60E186E2D0E196E17C0E4
:1020300005F018C006F0076E1AC00AF01BC00BF0BE
:102040001CC00CF0BAEC25F00550145C106E065064
:102050001558116E07501658126E102A000E1122D4
:10206000122235D0FD0EDBCF10F0FE0EDBCF11F0CB
:10207000170E105C000E115837E30401300E7A6F12
:10208000146A156A010E166EFD0EDBCF1AF0FE0EF5
:10209000DBCF1BF01C6A600E176EE30E186E160E77
:1020A000196E17C005F018C006F0076E1AC00AF0C6
:1020B0001BC00BF01CC00CF0BAEC25F00550145CF2
:1020C000106E06501558116E07501658126E136A8E
:1020D00010C0DFFF010E11C0DBFF020E12C0DBFFDC
:1020E000030E13C0DBFF02D0010E23D0E66A010EFF
:1020F000E66E7AC4E6FFC3EC24F0E552E552E55201
:10210000D9CFE9FFDACFEAFFEECF10F0EECF11F032
:10211000EECF12F0EFCF13F0080ED8901332123238
:1021200011321032E806F9E110C07BF4000EDFCF67
:102130007CF4106E040EE15C02E2E16AE552E16EAD
:102140001050E552E7CFD9FF1200D9CFE6FFE1CF1B
:10215000D9FF090EE1260E01006B016B800E026FA4
:10216000040E036F800E046F040E056F066B076B81
:10217000DF6A086B400EE66E640EE66E000EE66ED9
:10218000E66A010EE66EEBEC0CF0106E050EE15EF9
:102190001050050EF3CFDBFF060EF4CFDBFF0E0170
:1021A0001151E96EEA6AD890E936EA36090EE92655
:1021B0000E0EEA22030EEECFDBFF040EEDCFDBFFA7
:1021C0000401C00E806F0E01115105E0020E115D79
:1021D00002E0000E01D0010E000902E0020E01D063
:1021E000030E0401816F020EE66E800EE66E040E91
:1021F000E66E010EE66EE66EEBEC0CF0106E050E70
:10220000E15E1050070EF3CFDBFF080EF4CFDBFFCB
:10221000070EDBCFE9FF080EDBCFEAFFEF50800BA4
:1022200004E062A6F5D76296F3D7D768160ED66E8D
:10223000F294D58EF2B404D062A6FCD76296FAD797
:10224000D59E7FEC1EF08A848A9481A2FED78A9064
:10225000DFC0C9FFC7A0FED7C9CF80F4DFC0C9FF68
:10226000C7A0FED7C9CF80F48A808C8A8C9A83ACB1
:10227000FED78C9EE7C0C9FFC7A0FED7C9CF80F4A8
:10228000E7C0C9FFC7A0FED7C9CF80F48C8E898A6A
:10229000899A80A6FED78994EFC0C9FFC7A0FED750
:1022A000C9CF80F4EFC0C9FFC7A0FED7C9CF80F463
:1022B00089848D808D9084A2FED78D94F7C0C9FF4C
:1022C000C7A0FED7C9CF80F4F7C0C9FFC7A0FED70B
:1022D000C9CF80F48D84CF68CE689E90CD8062A6F1
:1022E00007D064A804D0F29E0E010007F28E629619
:1022F0000E01015148E0DF5046E1010EDF6EDE5273
:10230000C20EDD6E070EDBCFE9FF080EDBCFEAFF62
:10231000EF50800BF7E1070EB5C0DBFF080EB6C02B
:10232000DBFFD950010F106EDACF11F0070EDBCFB3
:10233000E9FF080EDBCFEAFF020EE926000EEA22D3
:1023400010C0EEFF11C0EDFF070EDBCFE9FF080E56
:10235000DBCFEAFFEE52010EEF6E400E106E070E5D
:10236000DBCFE9FF080EDBCFEAFF1050EF16880E37
:10237000106E070EDBCFE9FF080EDBCFEAFF10502F
:10238000EF120001B5750E010651075D57E0030E0F
:10239000DBCFE9FF040EDBCFEAFFEF50800B4EE10D
:1023A000030EDBCFE9FF040EDBCFEAFF020EE926C6
:1023B000000EEA2204CEEEFF05CEEDFF030EDBCFCA
:1023C000E9FF040EDBCFEAFFEE52400EEF6E106E17
:1023D000030EDBCFE9FF040EDBCFEAFF1050EF1650
:1023E000880E106E030EDBCFE9FF040EDBCFEAFF91
:1023F0001050EF12030E115D02E1116B01D0112B91
:102400001151E96EEA6AD890E936EA36090EE926F2
:102410000E0EEA22030EEECFDBFF040EEDCFDBFF44
:10242000230E075D06E1076B800E046F040E056F37
:1024300005D0072B400E0427000E0523050EDBCF29
:10244000E9FF060EDBCFEAFFEF50800B01E047D734
:10245000C10E0001645D01E1AED0B60E645D11E114
:10246000690EE66E000EE66E650EE66E000EE66E16
:1024700025EC19F0E552E552E552E552DE52B60E72
:1024800021D0B70E645D08E165C0E6FF2EEC1DF0BB
:10249000E552DE52B70E16D0B40E645D11E1690E3E
:1024A000E66E000EE66E650EE66E000EE66E06EC5B
:1024B0001FF0E552E552E552E552DE52B40E02D06D
:1024C000DE52A00EDD6E010EDB50A00841E0070ECB
:1024D000DBCFE9FF080EDBCFEAFFEF50800BF7E11F
:1024E000070EB5C0DBFF080EB6C0DBFFD950010FE9
:1024F000106EDACF11F0070EDBCFE9FF080EDBCF4D
:10250000EAFF020EE926000EEA2210C0EEFF11C01B
:10251000EDFF070EDBCFE9FF080EDBCFEAFFEE523F
:10252000010EEF6E400E106E070EDBCFE9FF080EB6
:10253000DBCFEAFF1050EF16880E106E070EDBCFD0
:10254000E9FF080EDBCFEAFF1050EF120001B5756E
:10255000050EADC0DBFF060EAEC0DBFF050EDBCF08
:10256000E9FF060EDBCFEAFF020EE926000EEA22A3
:10257000640EEE6E000EED6E050EDBCFE9FF060E6B
:10258000DBCFEAFFEE52400EEF6E106E050EDBCF92
:10259000E9FF060EDBCFEAFF1050EF16880E106E33
:1025A000050EDBCFE9FF060EDBCFEAFF1050EF127E
:1025B0000001AD7594D6CD90010EDB6A020EDB6A88
:1025C000050EF36E010EDBCFF4FFF350F45C3CE23A
:1025D00062A605D064A802D00E0100076296070E1D
:1025E000DBCFE9FF080EDBCFEAFFEF50800B09E1FC
:1025F000020EDB5006E1010EF36E020EF3CFDBFF9D
:1026000020D0030EDBCFE9FF040EDBCFEAFFEF5053
:10261000800BD6E1030E0E01115D02E1116B01D0BA
:10262000112B1151E96EEA6AD890E936EA36090EA3
:10263000E9260E0EEA22030EEECFDBFF040EEDCFED
:10264000DBFF010EDB2ABCD7DE52C10EDD6E010EB0
:10265000E66ED950010FE66E000EDA20E66E010E2E
:10266000E66EE66EEBEC0CF0106E050EE15E1050BF
:10267000070EF3CFDBFF080EF4CFDBFF070EDBCF37
:10268000E9FF080EDBCFEAFFEF50800B04E062A603
:10269000F5D76296F3D7090EE15C02E2E16AE552F2
:0A26A000E16EE552E7CFD9FF12000A
:0626AA00D9CFE6FFE1CFED
:1026B000D9FFFE0EDB50640A01E192D06C0A01E101
:1026C00086D02C0A01E17AD02D0A6FE0020A64E07C
:1026D000010A59E0110A4EE0010A43E0030A38E01A
:1026E000010A2DE00E0A22E0030A17E0010A0CE0BD
:1026F000070A01E081D0FD0EDB5003E10F01489194
:102700007BD00F01488178D0FD0EDB5003E10F0133
:10271000489372D00F0148836FD0FD0EDB5003E168
:102720000F01489569D00F01488566D0FD0EDB503A
:1027300003E10F01489760D00F0148875DD0FD0E7F
:10274000DB5003E10F01489957D00F01488954D05D
:10275000FD0EDB5003E10F01489B4ED00F01488B6B
:102760004BD0FD0EDB5003E10F01489D45D00F011A
:10277000488D42D0FD0EDB5003E10F01489F3CD055
:102780000F01488F39D0FD0EDB5003E10F01499155
:1027900033D00F01498130D0FD0EDB5003E10F0132
:1027A00049932AD00F01498327D0FD0EDB5003E166
:1027B0000F01499521D00F0149851ED0FD0EDB5038
:1027C00003E10F01499718D00F01498715D0FD0E7D
:1027D000DB5003E10F0149990FD00F0149890CD05B
:1027E000FD0EDB5005E10F01486BE00E491704D0E8
:1027F0000F0148691F0E4913E552E7CFD9FF1200B8
:10280000D9CFE6FFE1CFD9FFFD0EDB50010805E28D
:10281000010EF36EFD0EF3CFDBFFFE0EDB502C0A34
:1028200001E140D1050A01E135D1010A01E12AD1D6
:102830000F0A01E11FD1010A01E114D1020A01E1ED
:1028400009D1070A01E1FED0030A01E1F3D03F0AF2
:1028500001E1E8D0010A01E1DDD0050A01E1D2D0B1
:10286000010A01E1C7D0030A01E1BCD0010A01E17C
:10287000B1D00E0A01E1A6D0030A01E19BD0010A02
:1028800001E190D0070A01E185D0020A01E17AD086
:10289000010A01E16FD01F0A65E0010A5BE0050A49
:1028A00051E0010A47E0030A3DE0010A33E00D0A66
:1028B00029E0010A1FE0070A15E0010A0BE0030AFC
:1028C00001E0F6D0FD0EDB50E8B0948EE8B0F0D019
:1028D000949EEED0FD0EDB50E8B09588E8B0E8D0CD
:1028E0009598E6D0FD0EDB50E8B0958AE8B0E0D0D0
:1028F000959ADED0FD0EDB50E8B0958CE8B0D8D0CC
:10290000959CD6D0FD0EDB50E8B0958EE8B0D0D0C7
:10291000959ECED0FD0EDB50E8B09380E8B0C8D0D5
:102920009390C6D0FD0EDB50E8B09382E8B0C0D0E3
:102930009392BED0FD0EDB50E8B09384E8B0B8D0DF
:102940009394B6D0FD0EDB50E8B09386E8B0B0D0DB
:102950009396AED0FD0EDB50E8B09388E8B0A8D0D7
:102960009398A6D0FD0EDB50E8B0938AE8B0A0D0D3
:10297000939A9ED0FD0EDB50E8B0938CE8B098D0CF
:10298000939C96D0FD0EDB50E8B0938EE8B090D0CB
:10299000939E8ED0FD0EDB50E8B09280E8B088D0D8
:1029A000929086D0FD0EDB50E8B09282E8B080D0E5
:1029B00092927ED0FD0EDB50E8B09284E8B078D0E1
:1029C000929476D0FD0EDB50E8B09286E8B070D0DD
:1029D00092966ED0FD0EDB50E8B0928AE8B068D0D7
:1029E000929A66D0FD0EDB50E8B09680E8B060D0D9
:1029F00096905ED0FD0EDB50E8B09682E8B058D0DD
:102A0000969256D0FD0EDB50E8B09684E8B050D0D8
:102A100096944ED0FD0EDB50E8B0928EE8B048D0D0
:102A2000929E46D0FD0EDB50E8B0928CE8B040D0CC
:102A3000929C3ED0FD0EDB50E8B09480E8B038D0D8
:102A4000949036D0FD0EDB50E8B09482E8B030D0E0
:102A500094922ED0FD0EDB50E8B09484E8B028D0DC
:102A6000949426D0FD0EDB50E8B09580E8B020D0DD
:102A700095901ED0FD0EDB50E8B09582E8B018D0DE
:102A8000959216D0FD0EDB50E8B09584E8B010D0DA
:102A900095940ED0FD0EDB50E8B09586E8B008D0D6
:102AA000959606D0FD0EDB50E8B0948CE8A0949C7F
:102AB000E552E7CFD9FF1200D9CFE6FFE1CFD9FF2A
:102AC000FD0EDB50010805E2010EF36EFD0EF3CFA3
:102AD000DBFFFE0EDB502C0A01E140D1050A01E1CB
:102AE00035D1010A01E12AD10F0A01E11FD1010A02
:102AF00001E114D1020A01E109D1070A01E1FED086
:102B0000030A01E1F3D03F0A01E1E8D0010A01E143
:102B1000DDD0050A01E1D2D0010A01E1C7D0030AE4
:102B200001E1BCD0010A01E1B1D00E0A01E1A6D059
:102B3000030A01E19BD0010A01E190D0070A01E1FB
:102B400085D0020A01E17AD0010A01E16FD01F0AA3
:102B500065E0010A5BE0050A51E0010A47E0030A6B
:102B60003DE0010A33E00D0A29E0010A1FE0070AEF
:102B700015E0010A0BE0030A01E0F6D0FD0EDB5080
:102B8000E8B08B8EE8B0F0D08B9EEED0FD0EDB501F
:102B9000E8B08C88E8B0E8D08C98E6D0FD0EDB5029
:102BA000E8B08C8AE8B0E0D08C9ADED0FD0EDB5025
:102BB000E8B08C8CE8B0D8D08C9CD6D0FD0EDB5021
:102BC000E8B08C8EE8B0D0D08C9ECED0FD0EDB501D
:102BD000E8B08A80E8B0C8D08A90C6D0FD0EDB503D
:102BE000E8B08A82E8B0C0D08A92BED0FD0EDB5039
:102BF000E8B08A84E8B0B8D08A94B6D0FD0EDB5035
:102C0000E8B08A86E8B0B0D08A96AED0FD0EDB5030
:102C1000E8B08A88E8B0A8D08A98A6D0FD0EDB502C
:102C2000E8B08A8AE8B0A0D08A9A9ED0FD0EDB5028
:102C3000E8B08A8CE8B098D08A9C96D0FD0EDB5024
:102C4000E8B08A8EE8B090D08A9E8ED0FD0EDB5020
:102C5000E8B08980E8B088D0899086D0FD0EDB503E
:102C6000E8B08982E8B080D089927ED0FD0EDB503A
:102C7000E8B08984E8B078D0899476D0FD0EDB5036
:102C8000E8B08986E8B070D089966ED0FD0EDB5032
:102C9000E8B0898AE8B068D0899A66D0FD0EDB502A
:102CA000E8B08D80E8B060D08D905ED0FD0EDB5036
:102CB000E8B08D82E8B058D08D9256D0FD0EDB5032
:102CC000E8B08D84E8B050D08D944ED0FD0EDB502E
:102CD000E8B0898EE8B048D0899E46D0FD0EDB5022
:102CE000E8B0898CE8B040D0899C3ED0FD0EDB5026
:102CF000E8B08B80E8B038D08B9036D0FD0EDB503A
:102D0000E8B08B82E8B030D08B922ED0FD0EDB5035
:102D1000E8B08B84E8B028D08B9426D0FD0EDB5031
:102D2000E8B08C80E8B020D08C901ED0FD0EDB5037
:102D3000E8B08C82E8B018D08C9216D0FD0EDB5033
:102D4000E8B08C84E8B010D08C940ED0FD0EDB502F
:102D5000E8B08C86E8B008D08C9606D0FD0EDB502B
:102D6000E8B08B8CE8A08B9CE552E7CFD9FF12002E
:102D7000D9CFE6FFE1CFD9FFE652F250800B01E058
:102D8000010EDF6EF29E0E01550EA76EAA0EA76E03
:102D9000FF91FE0EDB501F0A01E1FDD01A0A01E18E
:102DA000F1D0010A01E1E5D0070A01E1D9D0010A19
:102DB00001E1CDD02B0A01E1C1D0010A01E1B5D07A
:102DC000290A01E1A9D02D0A01E19DD0080A01E1FB
:102DD00091D0070A01E185D0030A01E179D0310AD7
:102DE0006EE0010A63E01F0A58E0010A4DE0050A9F
:102DF00042E0010A37E0030A2CE0010A21E0100A50
:102E000016E00C0A0BE0070A01E0CED0FC0EDBCF87
:102E1000E9FFFD0EDBCFEAFFEF6AC6D0FC0EDBCF89
:102E2000E9FFFD0EDBCFEAFF010EEF6EBDD0FC0E19
:102E3000DBCFE9FFFD0EDBCFEAFF020EEF6EB4D071
:102E4000FC0EDBCFE9FFFD0EDBCFEAFF030EEF6EDA
:102E5000ABD0FC0EDBCFE9FFFD0EDBCFEAFF040EAB
:102E6000EF6EA2D0FC0EDBCFE9FFFD0EDBCFEAFF59
:102E7000050EEF6E99D0FC0EDBCFE9FFFD0EDBCF28
:102E8000EAFF060EEF6E90D0FC0EDBCFE9FFFD0EE1
:102E9000DBCFEAFF070EEF6E87D0FC0EDBCFE9FF3A
:102EA000FD0EDBCFEAFF080EEF6E7ED0FC0EDBCF0F
:102EB000E9FFFD0EDBCFEAFF090EEF6E75D0FC0EC9
:102EC000DBCFE9FFFD0EDBCFEAFF0A0EEF6E6CD021
:102ED000FC0EDBCFE9FFFD0EDBCFEAFF0B0EEF6E42
:102EE00063D0FC0EDBCFE9FFFD0EDBCFEAFF0C0E5B
:102EF000EF6E5AD0FC0EDBCFE9FFFD0EDBCFEAFF11
:102F00000D0EEF6E51D0FC0EDBCFE9FFFD0EDBCFD7
:102F1000EAFF110EEF6E48D0FC0EDBCFE9FFFD0E8D
:102F2000DBCFEAFF120EEF6E3FD0FC0EDBCFE9FFE6
:102F3000FD0EDBCFEAFF130EEF6E36D0FC0EDBCFBB
:102F4000E9FFFD0EDBCFEAFF140EEF6E2DD0FC0E75
:102F5000DBCFE9FFFD0EDBCFEAFF150EEF6E24D0CD
:102F6000FC0EDBCFE9FFFD0EDBCFEAFF160EEF6EA6
:102F70001BD0FC0EDBCFE9FFFD0EDBCFEAFF170E07
:102F8000EF6E12D0FC0EDBCFE9FFFD0EDBCFEAFFC8
:102F9000180EEF6E09D0FC0EDBCFE9FFFD0EDBCF84
:102FA000EAFF1F0EEF6E00D00E01550EA76EAA0E9F
:102FB000A76EFF81DF50E8B0F28EE8A0F29EE552E6
:102FC000E552E7CFD9FF1200D9CFE6FFE1CFD9FF15
:102FD000E652F250800B01E0010EDF6EF29E0E0110
:102FE000550EA76EAA0EA76EFF91FE0EDB50050AC6
:102FF00001E180D0010A01E179D0070A73E0010AFA
:103000006DE02B0A67E0010A61E0290A5BE02D0A06
:1030100055E0080A4FE0070A49E0030A43E0310A95
:103020003DE0010A37E01F0A31E0010A2BE0050A02
:1030300025E0010A1FE0030A19E0010A13E0100A63
:103040000DE00C0A07E0070A01E058D0FD0EDBCFC7
:10305000C6FE54D0FD0EDBCFC7FE50D0FD0EDBCF39
:10306000C8FE4CD0FD0EDBCFC9FE48D0FD0EDBCF35
:10307000CAFE44D0FD0EDBCFCBFE40D0FD0EDBCF31
:10308000CCFE3CD0FD0EDBCFCDFE38D0FD0EDBCF2D
:10309000CEFE34D0FD0EDBCFCFFE30D0FD0EDBCF29
:1030A000D0FE2CD0FD0EDBCFD1FE28D0FD0EDBCF25
:1030B000D2FE24D0FD0EDBCFD3FE20D0FD0EDBCF21
:1030C000D7FE1CD0FD0EDBCFD8FE18D0FD0EDBCF17
:1030D000D9FE14D0FD0EDBCFDAFE10D0FD0EDBCF13
:1030E000DBFE0CD0FD0EDBCFDCFE08D0FD0EDBCF0F
:1030F000DDFE04D0FD0EDBCFDEFE00D00E01550E4E
:10310000A76EAA0EA76EFF81DF50E8B0F28EE8A08E
:0C311000F29EE552E552E7CFD9FF120015
:04311C00D9CFE6FF22
:10312000E1CFD9FF020EE126010EDF6EDB90DB82DC
:10313000DB94200EE66E140EE66E130EE66ED9CF0B
:10314000E6FFDACFE6FFD3EC23F0106E050EE15E6A
:103150001050010EE66E260EE66E55EC13F0E552A9
:10316000E552010EE66E270EE66E55EC13F0E552C1
:10317000E552010EE66E280EE66E55EC13F0E552B0
:10318000E552010EE66E290EE66E55EC13F0E5529F
:10319000E552010EE66E020EE66E55EC13F0E552B6
:1031A000E552E66A260EE66E00EC14F0E552E552B2
:1031B000E66A270EE66E00EC14F0E552E552E66A88
:1031C000280EE66E00EC14F0E552E552E66A290E90
:1031D000E66E00EC14F0E552E552E66A020EE66E89
:1031E00000EC14F0E552E552020EE15C02E2E16A05
:1031F000E552E16EE552E7CFD9FF1200D9CFE6FFE5
:10320000E1CFD9FFE652DF6A200EDF5C19E2DF5022
:10321000EA6A500FE96E040EEA22EF50E66EDF50C4
:10322000E76EFD0EDBCFE9FFFE0EDBCFEAFFE750D6
:10323000E926000EEA22E552E750EF6EDF2AE4D7D6
:10324000E552E552E7CFD9FF1200D9CFE6FFE1CF33
:10325000D9FF030EE126FD0EDBCFE9FFDB2AFE0ED0
:10326000DBCFEAFF01E3DB2A020EEFCFDBFFDB500F
:10327000000801E3EBD0020EDBA019D0E00E8C16A3
:10328000FB0EDBCFE9FFFC0EDBCFEAFFEFCF50F404
:10329000FB0EDBCFE9FFDB2AFC0EDBCFEAFF01E30D
:1032A000DB2AEF50756E73A0FED77550DF6E020EED
:1032B000DBA21AD0E00E8C168C80FB0EDBCFE9FF70
:1032C000FC0EDBCFEAFFEFCF51F4FB0EDBCFE9FFC3
:1032D000DB2AFC0EDBCFEAFF01E3DB2AEF50756E41
:1032E00073A0FED77550DF6E020EDBA41AD0E00E7D
:1032F0008C168C82FB0EDBCFE9FFFC0EDBCFEAFFE6
:10330000EFCF52F4FB0EDBCFE9FFDB2AFC0EDBCF65
:10331000EAFF01E3DB2AEF50756E73A0FED775500C
:10332000DF6E020EDBA61BD0E00E8C16030E8C1295
:10333000FB0EDBCFE9FFFC0EDBCFEAFFEFCF53F450
:10334000FB0EDBCFE9FFDB2AFC0EDBCFEAFF01E35C
:10335000DB2AEF50756E73A0FED77550DF6E020E3C
:10336000DBA81AD0E00E8C168C84FB0EDBCFE9FFB5
:10337000FC0EDBCFEAFFEFCF54F4FB0EDBCFE9FF0F
:10338000DB2AFC0EDBCFEAFF01E3DB2AEF50756E90
:1033900073A0FED77550DF6E020EDBAA1BD0E00EC5
:1033A0008C16050E8C12FB0EDBCFE9FFFC0EDBCF7B
:1033B000EAFFEFCF55F4FB0EDBCFE9FFDB2AFC0E73
:1033C000DBCFEAFF01E3DB2AEF50756E73A0FED777
:1033D0007550DF6E020EDBAC1BD0E00E8C16060EB5
:1033E0008C12FB0EDBCFE9FFFC0EDBCFEAFFEFCF49
:1033F00056F4FB0EDBCFE9FFDB2AFC0EDBCFEAFF46
:1034000001E3DB2AEF50756E73A0FED77550DF6EB7
:10341000020EDBAE1BD0E00E8C16070E8C12FB0EDC
:10342000DBCFE9FFFC0EDBCFEAFFEFCF57F4FB0E5B
:10343000DBCFE9FFDB2AFC0EDBCFEAFF01E3DB2A6F
:10344000EF50756E73A0FED77550DF6EFD0EDBCFAB
:10345000E9FFDB2AFE0EDBCFEAFF01E3DB2A020EE7
:10346000EFCFDBFFDB50000801E3EFD0020EDBA063
:103470001AD0E00E8C168C86FB0EDBCFE9FFFC0E1B
:10348000DBCFEAFFEFCF58F4FB0EDBCFE9FFDB2AFF
:10349000FC0EDBCFEAFF01E3DB2AEF50756E73A071
:1034A000FED77550DF6E020EDBA21BD0E00E8C162D
:1034B000090E8C12FB0EDBCFE9FFFC0EDBCFEAFF1F
:1034C000EFCF59F4FB0EDBCFE9FFDB2AFC0EDBCF9D
:1034D000EAFF01E3DB2AEF50756E73A0FED775504B
:1034E000DF6E020EDBA41BD0E00E8C160A0E8C12CF
:1034F000FB0EDBCFE9FFFC0EDBCFEAFFEFCF5AF488
:10350000FB0EDBCFE9FFDB2AFC0EDBCFEAFF01E39A
:10351000DB2AEF50756E73A0FED77550DF6E020E7A
:10352000DBA61BD0E00E8C160B0E8C12FB0EDBCF35
:10353000E9FFFC0EDBCFEAFFEFCF5BF4FB0EDBCF46
:10354000E9FFDB2AFC0EDBCFEAFF01E3DB2AEF50C9
:10355000756E73A0FED77550DF6E020EDBA81BD010
:10356000E00E8C160C0E8C12FB0EDBCFE9FFFC0E6E
:10357000DBCFEAFFEFCF5CF4FB0EDBCFE9FFDB2A0A
:10358000FC0EDBCFEAFF01E3DB2AEF50756E73A080
:10359000FED77550DF6E020EDBAA1BD0E00E8C1634
:1035A0000D0E8C12FB0EDBCFE9FFFC0EDBCFEAFF2A
:1035B000EFCF5DF4FB0EDBCFE9FFDB2AFC0EDBCFA8
:1035C000EAFF01E3DB2AEF50756E73A0FED775505A
:1035D000DF6E020EDBAC1BD0E00E8C160E0E8C12D2
:1035E000FB0EDBCFE9FFFC0EDBCFEAFFEFCF5EF493
:1035F000FB0EDBCFE9FFDB2AFC0EDBCFEAFF01E3AA
:10360000DB2AEF50756E73A0FED77550DF6E020E89
:10361000DBAE1BD0E00E8C160F0E8C12FB0EDBCF38
:10362000E9FFFC0EDBCFEAFFEFCF5FF4FB0EDBCF51
:10363000E9FFDB2AFC0EDBCFEAFF01E3DB2AEF50D8
:10364000756E73A0FED77550DF6EFD0EDBCFE9FF00
:10365000DB2AFE0EDBCFEAFF01E3DB2A020EEFCF0F
:10366000DBFFDB50000801E3EFD0020EDBA01AD035
:10367000E00E8C168C88FB0EDBCFE9FFFC0EDBCF57
:10368000EAFFEFCF60F4FB0EDBCFE9FFDB2AFC0E95
:10369000DBCFEAFF01E3DB2AEF50756E73A0FED7A4
:1036A0007550DF6E020EDBA21BD0E00E8C16110EE1
:1036B0008C12FB0EDBCFE9FFFC0EDBCFEAFFEFCF76
:1036C00061F4FB0EDBCFE9FFDB2AFC0EDBCFEAFF68
:1036D00001E3DB2AEF50756E73A0FED77550DF6EE5
:1036E000020EDBA41BD0E00E8C16120E8C12FB0E09
:1036F000DBCFE9FFFC0EDBCFEAFFEFCF62F4FB0E7E
:10370000DBCFE9FFDB2AFC0EDBCFEAFF01E3DB2A9C
:10371000EF50756E73A0FED77550DF6E020EDBA6FC
:103720001BD0E00E8C16130E8C12FB0EDBCFE9FFC4
:10373000FC0EDBCFEAFFEFCF63F4FB0EDBCFE9FF3C
:10374000DB2AFC0EDBCFEAFF01E3DB2AEF50756ECC
:1037500073A0FED77550DF6E020EDBA81BD0E00E03
:103760008C16140E8C12FB0EDBCFE9FFFC0EDBCFA8
:10377000EAFFEFCF64F4FB0EDBCFE9FFDB2AFC0EA0
:10378000DBCFEAFF01E3DB2AEF50756E73A0FED7B3
:103790007550DF6E020EDBAA1BD0E00E8C16150EE4
:1037A0008C12FB0EDBCFE9FFFC0EDBCFEAFFEFCF85
:1037B00065F4FB0EDBCFE9FFDB2AFC0EDBCFEAFF73
:1037C00001E3DB2AEF50756E73A0FED77550DF6EF4
:1037D000020EDBAC1BD0E00E8C16160E8C12FB0E0C
:1037E000DBCFE9FFFC0EDBCFEAFFEFCF66F4FB0E89
:1037F000DBCFE9FFDB2AFC0EDBCFEAFF01E3DB2AAC
:10380000EF50756E73A0FED77550DF6E020EDBAE03
:103810001BD0E00E8C16170E8C12FB0EDBCFE9FFCF
:10382000FC0EDBCFEAFFEFCF67F4FB0EDBCFE9FF47
:10383000DB2AFC0EDBCFEAFF01E3DB2AEF50756EDB
:1038400073A0FED77550DF6EFD0EDBCFE9FFDB2ADC
:10385000FE0EDBCFEAFF01E3DB2A020EEFCFDBFF38
:10386000DB50000801E3F0D0020EDBA01BD0E00E1D
:103870008C16180E8C12FB0EDBCFE9FFFC0EDBCF93
:10388000EAFFEFCF68F4FB0EDBCFE9FFDB2AFC0E8B
:10389000DBCFEAFF01E3DB2AEF50756E73A0FED7A2
:1038A0007550DF6E020EDBA21BD0E00E8C16190ED7
:1038B0008C12FB0EDBCFE9FFFC0EDBCFEAFFEFCF74
:1038C00069F4FB0EDBCFE9FFDB2AFC0EDBCFEAFF5E
:1038D00001E3DB2AEF50756E73A0FED77550DF6EE3
:1038E000020EDBA41BD0E00E8C161A0E8C12FB0EFF
:1038F000DBCFE9FFFC0EDBCFEAFFEFCF6AF4FB0E74
:10390000DBCFE9FFDB2AFC0EDBCFEAFF01E3DB2A9A
:10391000EF50756E73A0FED77550DF6E020EDBA6FA
:103920001BD0E00E8C161B0E8C12FB0EDBCFE9FFBA
:10393000FC0EDBCFEAFFEFCF6BF4FB0EDBCFE9FF32
:10394000DB2AFC0EDBCFEAFF01E3DB2AEF50756ECA
:1039500073A0FED77550DF6E020EDBA81BD0E00E01
:103960008C161C0E8C12FB0EDBCFE9FFFC0EDBCF9E
:10397000EAFFEFCF6CF4FB0EDBCFE9FFDB2AFC0E96
:10398000DBCFEAFF01E3DB2AEF50756E73A0FED7B1
:103990007550DF6E020EDBAA1BD0E00E8C161D0EDA
:1039A0008C12FB0EDBCFE9FFFC0EDBCFEAFFEFCF83
:1039B0006DF4FB0EDBCFE9FFDB2AFC0EDBCFEAFF69
:1039C00001E3DB2AEF50756E73A0FED77550DF6EF2
:1039D000020EDBAC1BD0E00E8C161E0E8C12FB0E02
:1039E000DBCFE9FFFC0EDBCFEAFFEFCF6EF4FB0E7F
:1039F000DBCFE9FFDB2AFC0EDBCFEAFF01E3DB2AAA
:103A0000EF50756E73A0FED77550DF6E020EDBAE01
:103A10001BD0E00E8C161F0E8C12FB0EDBCFE9FFC5
:103A2000FC0EDBCFEAFFEFCF6FF4FB0EDBCFE9FF3D
:103A3000DB2AFC0EDBCFEAFF01E3DB2AEF50756ED9
:103A400073A0FED77550DF6E030EE15C02E2E16AFF
:103A5000E552E16EE552E7CFD9FF1200D9CFE6FF7C
:103A6000E1CFD9FF020EE126010EDB6A200EF36ED4
:103A7000010EDBCFF4FFF350F45C18E2E00E8C167D
:103A8000010EDB508C12010EDB50EA6A500FE96E1A
:103A9000040EEA22FE0EDBCFEFFFDB50756E73A043
:103AA000FED77550DF6E010EDB2AE0D7020EE15C17
:103AB00002E2E16AE552E16EE552E7CFD9FF12007A
:103AC000D9CFE6FFE1CFD9FF020EE126010EDF6E6E
:103AD000DB90DB82DB94D9CFE6FFDACFE6FF84EC24
:103AE00023F0E552E5528A948A80010EE66E0A0EB2
:103AF000E66E55EC13F0E552E552010EE66E080E47
:103B0000E66E55EC13F0E552E552010EE66E090E35
:103B1000E66E55EC13F0E552E552E66A0A0EE66EE3
:103B200000EC14F0E552E552E66A080EE66E00EC91
:103B300014F0E552E552010EE66E090EE66E00EC59
:103B400014F0E552E5528C9A8C8E010EE66E030E4F
:103B5000E66E55EC13F0E552E552010EE66E050EE9
:103B6000E66E55EC13F0E552E552010EE66E040EDA
:103B7000E66E55EC13F0E552E552E66A030EE66E8A
:103B800000EC14F0E552E552E66A050EE66E00EC34
:103B900014F0E552E552010EE66E040EE66E00ECFE
:103BA00014F0E552E552899A8984010EE66E180EEA
:103BB000E66E55EC13F0E552E552010EE66E150E79
:103BC000E66E55EC13F0E552E552010EE66E160E68
:103BD000E66E55EC13F0E552E552E66A180EE66E15
:103BE00000EC14F0E552E552E66A150EE66E00ECC4
:103BF00014F0E552E552010EE66E160EE66E00EC8C
:103C000014F0E552E5528D908D84010EE66E190E8A
:103C1000E66E55EC13F0E552E552010EE66E1B0E12
:103C2000E66E55EC13F0E552E552010EE66E1A0E03
:103C3000E66E55EC13F0E552E552E66A190EE66EB3
:103C400000EC14F0E552E552E66A1B0EE66E00EC5D
:103C500014F0E552E552010EE66E1A0EE66E00EC27
:103C600014F0E552E5520001DE6B0DD8020EE15C66
:103C700002E2E16AE552E16EE552E7CFD9FF1200B8
:103C80000001DE511200D9CFE6FFE1CFD9FFE652A5
:103C90000001DE512FE18150020BFDE08350400B0B
:103CA000FAE08050080BF7E08450020BF4E08A84BD
:103CB0008A948C8A8C9A898A899A8D808D90815079
:103CC000020BFDE08350400BFAE08050080BF7E058
:103CD0008450020BF4E0810EC96EC7A0FED7C95014
:103CE000DF6E810EC96EC7A0FED7C950DF6E00011E
:103CF000010EDE6FE552E552E7CFD9FF1200D9CFB2
:103D0000E6FFE1CFD9FF030EE126880EF36E010E28
:103D1000F3CFDBFF900EF36E020EF3CFDBFF00015B
:103D2000DE5142E08A848A948C8A8C9A898A899AA4
:103D30008D808D908150020BFDE08350400BFAE0A6
:103D40008050080BF7E08450020BF4E0800EC96E3F
:103D5000C7A0FED7C950DF6E800EC96EC7A0FED7C0
:103D6000C950DF6E010EDBCF10F0DB06020EDBCF99
:103D700011F001E2DB0610501110F4E18A848A94FC
:103D80008C8A8C9A898A899A8D808D908150020BB9
:103D9000FDE08350400BFAE08050080BF7E08450C0
:103DA000020BF4E00001DE6B030EE15C02E2E16A6B
:103DB000E552E16EE552E7CFD9FF1200D9CFE6FF19
:103DC000E1CFD9FFE652DF6A200EDF5C1AE2DF5056
:103DD000EA6ADF0FE96E000EEA22EF500C0BE66E86
:103DE000DF50E76EFD0EDBCFE9FFFE0EDBCFEAFF13
:103DF000E750E926000EEA22E552E750EF6EDF2A8F
:103E0000E3D7E552E552E7CFD9FF1200D9CFE6FF5D
:103E1000E1CFD9FFE652FD0EDBCFE9FFDB2AFE0E34
:103E2000DBCFEAFF01E3DB2AEFCFDFFFDF50000843
:103E300001E378D0DFA00DD0FB0EDBCFE9FFDB2A5A
:103E4000FC0EDBCFEAFF01E3DB2AEF508009000123
:103E5000DF6FDFA20DD0FB0EDBCFE9FFDB2AFC0E0C
:103E6000DBCFEAFF01E3DB2AEF50C0090001E06F7E
:103E7000DFA40DD0FB0EDBCFE9FFDB2AFC0EDBCF8E
:103E8000EAFF01E3DB2AEF5090090001E16FDFA6B2
:103E90000DD0FB0EDBCFE9FFDB2AFC0EDBCFEAFF08
:103EA00001E3DB2AEF50D0090001E26FDFA80DD05B
:103EB000FB0EDBCFE9FFDB2AFC0EDBCFEAFF01E3E1
:103EC000DB2AEF50A0090001E36FDFAA0DD0FB0E43
:103ED000DBCFE9FFDB2AFC0EDBCFEAFF01E3DB2AC5
:103EE000EF50E0090001E46FDFAC0DD0FB0EDBCF3B
:103EF000E9FFDB2AFC0EDBCFEAFF01E3DB2AEF5010
:103F0000B0090001E56FDFAE0DD0FB0EDBCFE9FF9E
:103F1000DB2AFC0EDBCFEAFF01E3DB2AEF50F009DE
:103F20000001E66FFD0EDBCFE9FFDB2AFE0EDBCFE3
:103F3000EAFF01E3DB2AEFCFDFFFDF50000801E3F8
:103F400078D0DFA00DD0FB0EDBCFE9FFDB2AFC0E23
:103F5000DBCFEAFF01E3DB2AEF5080090001E76FC6
:103F6000DFA20DD0FB0EDBCFE9FFDB2AFC0EDBCF9F
:103F7000EAFF01E3DB2AEF50C0090001E86FDFA48C
:103F80000DD0FB0EDBCFE9FFDB2AFC0EDBCFEAFF17
:103F900001E3DB2AEF5090090001E96FDFA60DD0A5
:103FA000FB0EDBCFE9FFDB2AFC0EDBCFEAFF01E3F0
:103FB000DB2AEF50D0090001EA6FDFA80DD0FB0E1D
:103FC000DBCFE9FFDB2AFC0EDBCFEAFF01E3DB2AD4
:103FD000EF50A0090001EB6FDFAA0DD0FB0EDBCF85
:103FE000E9FFDB2AFC0EDBCFEAFF01E3DB2AEF501F
:103FF000E0090001EC6FDFAC0DD0FB0EDBCFE9FF79
:10400000DB2AFC0EDBCFEAFF01E3DB2AEF50B0092D
:104010000001ED6FDFAE0DD0FB0EDBCFE9FFDB2A39
:10402000FC0EDBCFEAFF01E3DB2AEF50F0090001D1
:10403000EE6FFD0EDBCFE9FFDB2AFE0EDBCFEAFFE2
:1040400001E3DB2AEFCFDFFFDF50000801E378D088
:10405000DFA00DD0FB0EDBCFE9FFDB2AFC0EDBCFB0
:10406000EAFF01E3DB2AEF5080090001EF6FDFA2D6
:104070000DD0FB0EDBCFE9FFDB2AFC0EDBCFEAFF26
:1040800001E3DB2AEF50C0090001F06FDFA40DD07F
:10409000FB0EDBCFE9FFDB2AFC0EDBCFEAFF01E3FF
:1040A000DB2AEF5090090001F16FDFA60DD0FB0E67
:1040B000DBCFE9FFDB2AFC0EDBCFEAFF01E3DB2AE3
:1040C000EF50D0090001F26FDFA80DD0FB0EDBCF5F
:1040D000E9FFDB2AFC0EDBCFEAFF01E3DB2AEF502E
:1040E000A0090001F36FDFAA0DD0FB0EDBCFE9FFC3
:1040F000DB2AFC0EDBCFEAFF01E3DB2AEF50E0090D
:104100000001F46FDFAC0DD0FB0EDBCFE9FFDB2A43
:10411000FC0EDBCFEAFF01E3DB2AEF50B009000120
:10412000F56FDFAE0DD0FB0EDBCFE9FFDB2AFC0E17
:10413000DBCFEAFF01E3DB2AEF50F0090001F66F65
:10414000FD0EDBCFE9FFDB2AFE0EDBCFEAFF01E34A
:10415000DB2AEFCFDFFFDF50000801E378D0DFA0DC
:104160000DD0FB0EDBCFE9FFDB2AFC0EDBCFEAFF35
:1041700001E3DB2AEF5080090001F76FDFA20DD0C9
:10418000FB0EDBCFE9FFDB2AFC0EDBCFEAFF01E30E
:10419000DB2AEF50C0090001F86FDFA40DD0FB0E41
:1041A000DBCFE9FFDB2AFC0EDBCFEAFF01E3DB2AF2
:1041B000EF5090090001F96FDFA60DD0FB0EDBCFA9
:1041C000E9FFDB2AFC0EDBCFEAFF01E3DB2AEF503D
:1041D000D0090001FA6FDFA80DD0FB0EDBCFE9FF9D
:1041E000DB2AFC0EDBCFEAFF01E3DB2AEF50A0095C
:1041F0000001FB6FDFAA0DD0FB0EDBCFE9FFDB2A4E
:10420000FC0EDBCFEAFF01E3DB2AEF50E0090001FF
:10421000FC6FDFAC0DD0FB0EDBCFE9FFDB2AFC0E21
:10422000DBCFEAFF01E3DB2AEF50B0090001FD6FAD
:10423000DFAE0DD0FB0EDBCFE9FFDB2AFC0EDBCFC0
:10424000EAFF01E3DB2AEF50F0090001FE6FE552BF
:08425000E552E7CFD9FF12008F
:08425800D9CFE6FFE1CFD9FF49
:10426000040EE1260001606B616B626B636BA00E54
:10427000646F010EDB6AE66E81EC24F0E552E66ABB
:10428000E66A070EE66EE66AA8EC24F0E552E5520F
:10429000E552E55260EC1DF08EEC18F0BCEC0DF030
:1042A00087EC04F0010EE66E01EC26F0E552C80E34
:1042B000E66EE66AF1EC0EF0E552E55212CEE9FF49
:1042C00013CEEAFFEF68010E0E01EA6A1225E96ECD
:1042D0001351EA22EF68020EEA6A1225E96E1351C1
:1042E000EA22EF68030EEA6A1225E96E1351EA2208
:1042F000EF68DF6A200EDF5C0BE2040EDF24EA6A5F
:104300001225E96E1351EA22040EEF6EDF2AF2D76E
:10431000040E116A1225106E1351112210C0E6FF0F
:1043200011C0E6FF12CEE6FF13CEE6FF06EC1FF04B
:10433000E552E552E552E552800EE66E2EEC1DF098
:10434000E55227EC05F0200E0001E76EA419E8AE57
:1043500002D0E73402D0E750A45DF3E36550020BCE
:10436000F0E100016051611102E1000E08D060C06F
:10437000E9FF61C0EAFFEF50800B01E0010E000988
:10438000E0E16451C00A01E12BD1780A01E10FD1CB
:104390000F0A01E1FED0010A01E1EBD0030A01E1BD
:1043A000D7D0010A01E1C4D0070A01E1A6D0010A71
:1043B00001E19AD0030A6DE0010A3FE0120A25E00C
:1043C000030A01E00FD160C0E9FF61C0EAFFEE52CD
:1043D000010EEFCFDBFFDF6A010EDB50DF5C01E394
:1043E00001D1DF50EA6A640FE96E000EEA22EF5055
:1043F000E66EDF500E01EA6A1225E96E1351EA22D9
:10440000E552E750EF6EDF2AE7D7A20E12CEE9FFA2
:1044100013CEEAFFEF6E010E0E01EA6A1225E96E75
:104420001351EA22010EEF6E020EEA6A1225E96EBE
:104430001351EA22040EEF6E54D066C010F066C02D
:1044400011F0106A020E10C0DBFF030E66C0DBFF26
:104450006551E76E020EDBCF10F0030EDBCF11F0DB
:10446000E7501012020E10C0DBFF030E11C0DBFF7D
:10447000B00E12CEE9FF13CEEAFFEF6E020EDBCFD5
:10448000E6FF030EDBCFE6FFF1EC0EF0E552E5525E
:1044900041D0D3EC0DF0020EF3CFDBFF030EF4CFCF
:1044A000DBFFB10E12CEE9FF13CEEAFFEF6E010E75
:1044B0000E01EA6A1225E96E1351EA22020EDBCFE1
:1044C000EFFFDBCF10F0030EDBCF11F011C010F0C7
:1044D000116A020EEA6A1225E96E1351EA2210C02F
:1044E000EFFFDE52030E7AD0655103E043EC1EF07D
:1044F00002D07FEC1EF0B20E52D065C0E6FF2EEC6B
:104500001DF0E552B30E12CEE9FF13CEEAFFEF6EB7
:1045100040EC1EF0E66E010E0E01EA6A1225E96E0D
:104520001351EA22E552E750EF6EDE52020E56D0EA
:10453000690EE66E000EE66E650EE66E000EE66E25
:1045400006EC1FF0E552E552E552E552B40E27D0D5
:10455000010E0E01116A1225106E1351112210C0A6
:10456000E6FF11C0E6FFDEEC1EF0E552E552B50EA7
:104570002ED0690EE66E000EE66E650EE66E000E3B
:10458000E66E25EC19F0E552E552E552E552B60E1D
:1045900006D065C0E6FF2EEC1DF0E552B70E12CE38
:1045A000E9FF13CEEAFFEF6EDE52010E17D0010EC7
:1045B0000E01116A1225106E1351112210C0E6FF70
:1045C00011C0E6FFFEEC18F0E552E552B80E12CE2F
:1045D000E9FF13CEEAFFEF6EDE52210EDD6E02D050
:1045E000A5EC10F0010EDB50000825E2010EDBCF38
:1045F000E6FF12CEE6FF13CEE6FFE66EE66EEBECCC
:104600000CF0106E050EE15E1050F3CF62F0F4CFA7
:1046100063F000016251631102E1000E08D062C034
:10462000E9FF63C0EAFFEF50800B01E0010E0009D3
:10463000F0E1010EDB6A400EE66E640EE66E000EDF
:10464000E66EE66A010EE66EEBEC0CF0106E050EFF
:10465000E15E1050F3CF60F0F4CF61F072D6D9CFA5
:10466000E6FFE1CFD9FFFD0EDBCF06F0FE0EDBCF7C
:1046700007F0740E061801E1075041E0750E0618A8
:1046800001E107503CE0730E061801E1075037E0E6
:10469000020E061801E1075032E0030E061801E190
:1046A00007502DE0E868061802E17F0E071827E0A2
:1046B000720E061801E1075022E0050E061801E10E
:1046C00007501DE0010E06181AE1075018E11E0EF2
:1046D000E66E010EE66E46EC0CF0E552E5521A0E5F
:1046E000E66E020EE66E46EC0CF0E552E5521A0E4E
:1046F000E66E030EE66E46EC0CF0E552E552010E56
:08470000E552E7CFD9FF1200DA
:08470800D9CFE6FFE1CFD9FF94
:10471000E652FD0EDBCFE9FFFE0EDBCFEAFFEE52E5
:10472000EF50010B02E08A8801D08A989398938A0F
:10473000949E3F0EC716C66AFD0EDBCFE9FFFE0E44
:10474000DBCFEAFFEF50C612FD0EDBCFE9FFFE0E16
:10475000DBCFEAFFEE52EF50010B02E0C68801D03A
:10476000C698FD0EDBCFE9FFFE0EDBCFEAFFEE526F
:10477000EF50020B02E0C78C01D0C79CFD0EDBCFCF
:10478000E9FFFE0EDBCFEAFFEE52EF50040B02E032
:10479000C78E01D0C79EC68AC950DF6EE552E5526A
:1047A000E7CFD9FF1200D9CFE6FFE1CFD9FFE6521C
:1047B000010EE66EFC0EDBCFE6FF55EC13F0E55282
:1047C000E5520A0EE66EFC0EDBCFE6FFE4EC17F0D6
:1047D000E552E552FC0EE66E0E0EE66EFC0EDBCFE9
:1047E000E6FFB8EC16F0E552E552E552FD0EDBCFE0
:1047F000E9FFFE0EDBCFEAFFEE52EF50010BE66E53
:10480000FC0EDBCFE6FF5CEC15F0E552E552E66A04
:10481000FC0EDBCFE6FF00EC14F0E552E552010E92
:10482000E66EFB0EDBCFE6FF55EC13F0E552E552EA
:10483000090EE66EFB0EDBCFE6FFE4EC17F0E55267
:10484000E552E66AFB0EDBCFE6FF00EC14F0E55222
:10485000E552010EE66EFA0EDBCFE6FF55EC13F0E3
:10486000E552E552FB0EE66E0E0EE66EFA0EDBCF5B
:10487000E6FFB8EC16F0E552E552E552010EE66EA1
:10488000FA0EDBCFE6FF00EC14F0E552E5523F0EE6
:104890007316726AFD0EDBCFE9FFFE0EDBCFEAFF77
:1048A000EF507212FD0EDBCFE9FFFE0EDBCFEAFF09
:1048B000EE52EF50010B02E0728801D07298FD0EAB
:1048C000DBCFE9FFFE0EDBCFEAFFEE52EF50020B2B
:1048D00002E0738C01D0739CFD0EDBCFE9FFFE0E6E
:1048E000DBCFEAFFEE52EF50040B02E0738E01D0F3
:1048F000739E728A7550DF6EE552E552E7CFD9FF9D
:024900001200A3
:0E490200D9CFE6FFE1CFD9FF020EE126E80E85
:10491000DE6E030EDD6EFC0ED316FE0EDB500DE0D8
:104920009B8CDFCF10F0DF06010EDBCF11F001E230
:10493000DB061050111002E0F4D79B9C020EE15CE4
:1049400002E2E16AE552E16EE552E7CFD9FF1200DB
:10495000D9CFE6FFE1CFD9FFF29AD56AD76AD66AF6
:10496000FE0EDB50D512FD0EDB50D512F294FC0E7C
:10497000DB5001E0F28AFB0EDB5001E0D58EE55200
:10498000E7CFD9FF1200D9CFE6FFE1CFD9FF9D9045
:104990009E909A6A0F01526B020ECD6ECF6ACE6A5C
:1049A000FE0EDB50CD12FD0EDB5001E09D80FC0EB3
:1049B000DB5001E0CD80E552E7CFD9FF1200D9CF1F
:1049C000E6FFE1CFD9FFA092A192976A0F01526B47
:1049D000020E796E7B6A7A6AFE0EDB507912FD0E4A
:1049E000DB5001E0A082FC0EDB5001E07980E55253
:0649F000E7CFD9FF120021
:0A49F600F40EF66E080EF76E000EC8
:104A0000F86E04010900F550756F0900F550766FD6
:104A100003E1756701D03DD00900F550706F0900C2
:104A2000F550716F0900F550726F09000900F550DB
:104A3000E96E0900F550EA6E090009000900F55019
:104A4000736F0900F550746F09000900F6CF77F411
:104A5000F7CF78F4F8CF79F470C4F6FF71C4F7FF9C
:104A600072C4F8FF0401735302E1745307E00900B4
:104A7000F550EE6E7307F8E27407F9D777C4F6FFC6
:104A800078C4F7FF79C4F8FF04017507000E765B60
:044A9000BFD712007A
:0C4A94001201000200000008D4D50160EF
:104AA00001000102000109022E00010100C0640999
:104AB00004000004FFFFFF0007050102400000079B
:104AC00005810240000007058202400000070583BF
:104AD00002400000A64A04030904120352004500E4
:104AE0005300450041005200430048003A03420091
:104AF00069006F006D00650064006900630061007B
:104B00006C002000410063007100750069007300B3
:104B10006900740069006F006E00200042006F00A1
:0C4B2000610072006400D64ADA4AEC4AD8
:044B2C00036A026AAC
:104B3000016A006A200EE76ED89004360536063604
:104B4000073600360136023603360950005C0A503B
:104B500001580B5002580C50035809E30950005EED
:104B60000A50015A0B50025A0C50035A042AE72EDD
:044B7000E4D7120074
:0C4B7400036A026A016A180EE76ED8900E
:104B80000536063607360136023603360A50015C12
:104B90000B5002580C50035807E30A50015E0B50AB
:0E4BA000025A0C50035A052AE72EEAD71200DB
:024BAE00FE0EF9
:104BB000E3CFE9FFFF0EE3CFEAFFE9CFF3FFEACF50
:104BC000F4FFFB0EE35003E1FC0EE35009E0FB0EA3
:104BD000E30602E2FC0EE306FD0EE350EE6EF1D7B3
:024BE0001200C1
:0E4BE200C00EF36E00EE00F00E0E01D81200B1
:104BF000EA6002D0EE6AFCD7F350E9601200EE6A78
:024C0000FCD7DF
:0E4C0200D9CFE6FFE1CFD9FFF29ED09EF28C13
:104C1000FE0EDB5001E0F28EE552E7CFD9FF120025
:104C20001DEE80F02DEE80F0F86A0F9CFBEC24F076
:0C4C300003EC00F02CEC21F0FBD712008C
:024C3C008004F2
:024C3E00FFFF76
:014C4000FF74
:01FFF800A464
:01FFF900F710
:01FFFA008581
:01FFFB00FF06
:01FFFC0063A1
:01FFFD00F80B
:01FFFE00BF43
:01FFFF00F110
:00000001FF
